# Supplementary material for: Unraveling Admixture, Inbreeding, and Recent Selection Signatures in West African Indigenous Cattle Populations in Benin
Source: Front Genet. 2021 Dec 8;12:657282. doi: 10.3389/fgene.2021.657282 (PMC8694269; doi:10.3389/fgene.2021.657282)
Supplement: Supplementary file 1 [file DataSheet1.xlsx]

## Sheet: Figure S1
Figure S1 (A). Bayesian information criterion (BIC) for unsupervised k-means clustering on the current (own) samples of Beninese indigenous cattle

## Sheet: Table S1 A
Table S1 A. Description and origin of the current (own) samples of Beninese indigenous cattle
Sample.ID	Sample.Name	Breed	AEZ	Comm	Vill	TH	Sex
2016_2118_44	GOE_911_50k_A01	Lagune	TB	Avrankou	Kogbome	no	f
2016_2119_45	GOE_911_50k_B01	Lagune	TB	Avrankou	Avaligbo	no	f
2016_2120_46	GOE_911_50k_C01	Lagune	TB	Avrankou	Houetatame	no	f
2016_2121_47	GOE_911_50k_D01	Lagune	TB	Avrankou	Houeze	no	f
2016_2122_48	GOE_911_50k_E01	Lagune	TB	Avrankou	dangbodji	no	f
2016_2123_49	GOE_911_50k_F01	Lagune	TB	Avrankou	tokpo	no	f
2016_2124_50	GOE_911_50k_G01	Lagune	TB	Avrankou	lokolave	no	f
2016_2125_51	GOE_911_50k_H01	Lagune	TB	Avrankou	Afomadje-kada	no	m
2016_2126_52	GOE_911_50k_A02	Lagune	TB	Avrankou	gbohoungbo	no	f
2016_2127_53	GOE_911_50k_B02	Lagune	TB	Avrankou	gbaglaganfan	no	m
2016_2128_54	GOE_946_50k_D02	Lagune	TB	Avrankou	gbaglakoke	no	f
2016_2129_55	GOE_911_50k_C02	Lagune	TB	Avrankou	Kouti-kooro	no	f
2016_2130_56	GOE_911_50k_D02	Lagune	TB	Avrankou	Kouti-yenawa	no	m
2016_2131_57	GOE_911_50k_E02	Lagune	TB	Avrankou	Gbagla-dossa	no	f
2016_2132_58	GOE_911_50k_F02	Lagune	TB	Avrankou	tchakala	no	f
2016_2133_59	GOE_911_50k_G02	Lagune	TB	Avrankou	gbakpo	no	f
2016_2134_60	GOE_911_50k_H02	Lagune	TB	Avrankou	ouanho	no	f
2016_2135_61	GOE_911_50k_A03	Lagune	TB	Avrankou	affandji	no	f
2016_2136_62	GOE_911_50k_B03	Lagune	TB	Avrankou	houeli	no	f
2016_2137_63	GOE_946_50k_E02	Lagune	TB	Avrankou	gbokousso	no	f
2016_2139_65	GOE_911_50k_D03	Lagune	TB	Avrankou	lotin	no	m
2016_2141_67	GOE_911_50k_F03	Lagune	TB	Avrankou	ahovo	no	f
2016_2142_68	GOE_911_50k_G03	Lagune	TB	Avrankou	Avr-gbego	no	f
2016_2144_70	GOE_911_50k_A04	Lagune	TB	Avrankou	vagnon	no	m
2016_2145_71	GOE_911_50k_B04	Lagune	TB	Avrankou	wamon	no	f
2016_2146_72	GOE_911_50k_C04	Lagune	TB	Avrankou	Kate-kliko	no	f
2016_2147_73	GOE_911_50k_D04	Lagune	TB	Adjarra	tanme	no	m
2016_2148_74	GOE_946_50k_F02	Lagune	TB	Adjarra	agata	no	f
2016_2149_75	GOE_911_50k_E04	Lagune	TB	Adjarra	anagbo	no	f
2016_2150_76	GOE_911_50k_F04	Lagune	TB	Adjarra	yevie	no	m
2016_2151_77	GOE_911_50k_G04	Lagune	TB	Adjarra	Malanhoui-kpota	no	f
2016_2153_79	GOE_911_50k_A05	Lagune	TB	Adjarra	djavi	no	m
2016_2155_81	GOE_911_50k_C05	Lagune	TB	Adjarra	Alladako-deg	no	f
2016_2156_82	GOE_911_50k_D05	Lagune	TB	Adjarra	alladako	no	f
2016_2157_83	GOE_911_50k_E05	Lagune	TB	Adjarra	drogbo	no	m
2016_2158_84	GOE_911_50k_F05	Lagune	TB	Adjarra	gbeyamey	no	m
2016_2159_85	GOE_911_50k_G05	Lagune	TB	Adjarra	lindja	no	f
2016_2160_86	GOE_911_50k_H05	Lagune	TB	Adjarra	tchakou	no	f
2016_2161_87	GOE_911_50k_A06	Lagune	TB	Adjarra	mededjonou	no	f
2016_2162_88	GOE_911_50k_B06	Lagune	TB	Adjarra	Mededjonou2	no	f
2016_2163_89	GOE_911_50k_C06	Lagune	TB	Adjarra	seme	no	f
2016_2164_90	GOE_911_50k_D06	Lagune	TB	Adjarra	houeke	no	f
2016_2165_91	GOE_911_50k_E06	Lagune	TB	Adjarra	sota	no	f
2016_2166_92	GOE_911_50k_F06	Lagune	TB	Adjarra	agboto	no	f
2016_2167_93	GOE_911_50k_G06	Lagune	TB	Adjarra	gbangnito	no	m
2016_2168_94	GOE_911_50k_H06	Lagune	TB	Ze	houedjame	yes	f
2016_2169_95	GOE_911_50k_A07	Lagune	TB	Ze	houegnonkpo	yes	f
2016_2170_96	GOE_911_50k_B07	Lagune	TB	Ze	Dokota-aga	yes	f
2016_2171_97	GOE_911_50k_C07	Lagune	TB	Ze	ahoukpa	yes	m
2016_2172_98	GOE_911_50k_D07	Lagune	TB	Ze	awokpa	yes	f
2016_2173_99	GOE_911_50k_E07	Lagune	TB	Ze	akedewoto	yes	f
2016_2174_100	GOE_911_50k_F07	Lagune	TB	Ze	Avossa	yes	f
2016_2221_102	GOE_911_50k_H07	Lagune	TB	Ze	hekanme	yes	f
2017-527-373	GOE_913_50k_G09	Borgou	ZCNB	Kandi	Kassakou	no	m
2017-528-374	GOE_913_50k_H09	Borgou	ZCNB	Kandi	Kassakou	no	m
2017-529-375	GOE_913_50k_A10	Borgou	ZCNB	Kandi	Kassakou	no	m
2017-530-376	GOE_913_50k_B10	Borgou	ZCNB	Kandi	Kassakou	no	m
2017-531-377	GOE_913_50k_C10	Borgou	ZCNB	Kandi	Kassakou	no	f
2017-532-378	GOE_913_50k_D10	Borgou	ZCNB	Kandi	Kassakou	no	m
2017-533-379	GOE_913_50k_E10	Borgou	ZCNB	Kandi	Kassakou	no	f
2017-534-380	GOE_913_50k_F10	Borgou	ZCNB	Kandi	Kassakou	no	m
2017-535-381	GOE_913_50k_G10	Borgou	ZCNB	Kandi	Donwari	no	m
2017-536-382	GOE_913_50k_H10	Borgou	ZCNB	Kandi	Donwari	no	m
2017-537-383	GOE_913_50k_A11	Borgou	ZCNB	Kandi	Donwari	no	f
2017-538-384	GOE_913_50k_B11	Borgou	ZCNB	Kandi	Donwari	no	m
2017-539-385	GOE_913_50k_C11	Borgou	ZCNB	Kandi	Ganbane-Peul	no	f
2017-540-386	GOE_913_50k_D11	Borgou	ZCNB	Kandi	Ganbane-Peul	no	f
2017-541-387	GOE_913_50k_E11	Borgou	ZCNB	Kandi	Ganbane-Peul	no	f
2017-542-388	GOE_913_50k_F11	Borgou	ZCNB	Kandi	Ganbane-Peul	no	f
2017-543-389	GOE_913_50k_G11	Borgou	ZCNB	Kandi	Ganbane-Peul	no	f
2017-544-390	GOE_913_50k_H11	Borgou	ZCNB	Kandi	Ganbane-Peul	no	f
2017-545-391	GOE_913_50k_A12	Borgou	ZCNB	Kandi	Donwari	no	m
2017-546-392	GOE_913_50k_B12	Borgou	ZCNB	Kandi	Thuy	yes	m
2017-547-393	GOE_913_50k_C12	Borgou	ZCNB	Kandi	Thuy	yes	f
2017-548-394	GOE_913_50k_D12	Borgou	ZCNB	Kandi	Thuy	yes	m
2017-549-395	GOE_913_50k_E12	Borgou	ZCNB	Kandi	Angaradebou	yes	m
2017-550-396	GOE_913_50k_F12	Borgou	ZCNB	Kandi	Angaradebou	yes	m
2017-551-397	GOE_913_50k_G12	Borgou	ZCNB	Kandi	Thya	yes	m
2017-552-398	GOE_913_50k_H12	Borgou	ZCNB	Kandi	Thya	yes	m
2017_100_159	GOE_1003_50k_D12	Lagune	D	Toffo	Sehoue	yes	f
2017_101_160	GOE_912_50k_F03	Somba	OA	Boukoumbe	Dipokor2	yes	f
2017_102_161	GOE_912_50k_G03	Somba	OA	Boukoumbe	Dimantadoni	yes	f
2017_103_162	GOE_946_50k_F04	Somba	OA	Boukoumbe	Koucouangou	yes	f
2017_104_163	GOE_912_50k_H03	Somba	OA	Boukoumbe	Koutangou	yes	f
2017_106_165	GOE_912_50k_A04	Somba	OA	Boukoumbe	Dikoutehi	yes	f
2017_107_166	GOE_912_50k_B04	Somba	OA	Boukoumbe	Dikon-hein	yes	f
2017_108_167	GOE_912_50k_C04	Somba	OA	Boukoumbe	Takotieta	yes	m
2017_109_168	GOE_912_50k_D04	Somba	OA	Boukoumbe	Koumandoagou	yes	m
2017_110_169	GOE_912_50k_E04	Somba	OA	Boukoumbe	Koubetiegou	yes	f
2017_111_170	GOE_912_50k_F04	Somba	OA	Boukoumbe	Koukouatougou	yes	m
2017_112_171	GOE_912_50k_G04	Somba	OA	Boukoumbe	Tatounta	yes	m
2017_113_172	GOE_912_50k_H04	Somba	OA	Boukoumbe	Tabota-centre	yes	m
2017_114_173	GOE_912_50k_A05	Somba	OA	Boukoumbe	Koubergou	yes	m
2017_115_174	GOE_912_50k_B05	Somba	OA	Boukoumbe	Yatie	yes	f
2017_117_176	GOE_912_50k_D05	Somba	OA	Boukoumbe	Dimateko	yes	f
2017_118_177	GOE_912_50k_E05	Somba	OA	Boukoumbe	Koudadagou	yes	f
2017_12_7	GOE_911_50k_G08	Lagune	P	Bonou	Bonou	yes	m
2017_120_179	GOE_912_50k_F05	Somba	OA	Boukoumbe	Koussounougou	yes	m
2017_121_180	GOE_912_50k_G05	Somba	OA	Boukoumbe	Tipaoti	yes	f
2017_122_181	GOE_946_50k_A05	Somba	OA	Boukoumbe	Didompe	yes	m
2017_123_182	GOE_912_50k_H05	Somba	OA	Boukoumbe	Kougnangou	yes	f
2017_124_183	GOE_912_50k_A06	Somba	OA	Boukoumbe	Tchapeta	yes	f
2017_125_184	GOE_912_50k_B06	Somba	OA	Boukoumbe	Kwetatouangou	no	f
2017_126_185	GOE_912_50k_C06	Somba	OA	Boukoumbe	Koukouankouangou	yes	f
2017_127_186	GOE_912_50k_D06	Somba	OA	Boukoumbe	Kpenikpe	yes	f
2017_128_187	GOE_912_50k_E06	Somba	OA	Boukoumbe	Dikoumini	yes	m
2017_129_188	GOE_912_50k_F06	Somba	OA	Boukoumbe	Otanongou	yes	m
2017_13_8	GOE_946_50k_A01	Lagune	P	Bonou	Dame	yes	f
2017_130_189	GOE_912_50k_G06	Somba	OA	Boukoumbe	Dipoli	yes	f
2017_131_190	GOE_912_50k_H06	Somba	OA	Boukoumbe	Koukouangou	no	f
2017_132_191	GOE_912_50k_A07	Somba	OA	Boukoumbe	Koutchata	no	m
2017_133_192	GOE_912_50k_B07	Somba	OA	Boukoumbe	Koutagou	no	f
2017_134_193	GOE_912_50k_C07	Somba	OA	Boukoumbe	Kounadogou	no	f
2017_135_194	GOE_912_50k_D07	Somba	OA	Boukoumbe	Koucouachengou	no	m
2017_136_195	GOE_912_50k_E07	Somba	OA	Boukoumbe	Koutatiegou	no	f
2017_137_196	GOE_912_50k_F07	Somba	OA	Boukoumbe	Koukotougou	no	f
2017_138_197	GOE_912_50k_G07	Somba	OA	Boukoumbe	Kouwonatougou	no	m
2017_139_198	GOE_912_50k_H07	Somba	OA	Boukoumbe	Koudogou	no	m
2017_140_199	GOE_912_50k_A08	Somba	OA	Boukoumbe	Kounagnigou	no	f
2017_141_200	GOE_912_50k_B08	Somba	OA	Boukoumbe	Koussetiegou	no	f
2017_142_201	GOE_946_50k_B05	Somba	OA	Boukoumbe	Zongo	no	m
2017_143_202	GOE_912_50k_C08	Somba	OA	Boukoumbe	Koumagou-B	no	f
2017_144_203	GOE_946_50k_C05	Somba	OA	Boukoumbe	Kounacogou	no	f
2017_145_204	GOE_946_50k_D05	Somba	OA	Boukoumbe	Koukoutougou	no	m
2017_147_206	GOE_912_50k_D08	Somba	OA	Boukoumbe	Koucoucogou	no	f
2017_148_207	GOE_912_50k_E08	Somba	OA	Boukoumbe	Kouwotchirgou	no	f
2017_15_10	GOE_911_50k_A09	Lagune	P	Bonou	Allankpon	yes	f
2017_150_209	GOE_912_50k_G08	Somba	OA	Boukoumbe	Tadounta	yes	f
2017_151_210	GOE_912_50k_H08	Somba	OA	Boukoumbe	Koutchatie	yes	f
2017_152_211	GOE_912_50k_A09	Somba	OA	Boukoumbe	Korontiere-centre	yes	f
2017_153_212	GOE_912_50k_B09	Somba	OA	Boukoumbe	Kouya1	yes	f
2017_154_213	GOE_946_50k_F05	Somba	OA	Boukoumbe	Tassayota	yes	f
2017_155_214	GOE_912_50k_C09	Somba	OA	Boukoumbe	Koutangou	yes	m
2017_156_215	GOE_912_50k_D09	Somba	OA	Boukoumbe	Koupargou	no	f
2017_157_216	GOE_912_50k_E09	Somba	OA	Boukoumbe	Tatouta	no	m
2017_158_217	GOE_912_50k_F09	Somba	OA	Boukoumbe	Koutchatahongou	no	f
2017_159_218	GOE_912_50k_G09	Somba	OA	Boukoumbe	Kounthougou	no	f
2017_16_11	GOE_911_50k_B09	Lagune	P	Bonou	Adido	yes	f
2017_160_219	GOE_912_50k_H09	Somba	OA	Boukoumbe	Koupargou	no	m
2017_161_220	GOE_912_50k_A10	Somba	OA	Boukoumbe	Koukouatchengou	no	f
2017_162_221	GOE_912_50k_B10	Somba	OA	Boukoumbe	Kounagogou	no	f
2017_163_222	GOE_912_50k_C10	Somba	OA	Boukoumbe	Koussetiegou	no	f
2017_164_223	GOE_1000_50k_B12	Pabli	CNB	Kerou	Gourefoungo	NA	f
2017_165_224	GOE_946_50k_G05	Pabli	CNB	Kerou	Mabuya	NA	f
2017_167_226	GOE_1000_50k_C12	Pabli	CNB	Kerou	Gouroumayoro2	NA	f
2017_168_227	GOE_946_50k_A06	Pabli	CNB	Kerou	Tingourou	NA	m
2017_169_228	GOE_946_50k_B06	Pabli	CNB	Kerou	Bipotoko	NA	f
2017_17_12	GOE_946_50k_B01	Lagune	P	Bonou	Attankpe	yes	m
2017_170_229	GOE_946_50k_C06	Pabli	CNB	Kerou	Bonigoure	NA	f
2017_171_230	GOE_946_50k_D06	Pabli	CNB	Kerou	Bakoussarou	NA	f
2017_174_233	GOE_1000_50k_D12	Pabli	CNB	Kerou	Kirenonni	NA	f
2017_175_234	GOE_1000_50k_E12	Pabli	CNB	Kerou	Timbaou	NA	f
2017_176_235	GOE_946_50k_G06	Pabli	CNB	Kerou	Timbaou	NA	f
2017_177_236	GOE_946_50k_H06	Pabli	CNB	Kerou	CampementeGariwague	NA	f
2017_178_237	GOE_946_50k_A07	Pabli	CNB	Kerou	Gourefungo	NA	m
2017_179_238	GOE_1000_50k_F12	Pabli	CNB	Kerou	Gah-Gourou	NA	f
2017_18_13	GOE_911_50k_C09	Lagune	P	Bonou	Attankpee2	yes	f
2017_180_239	GOE_946_50k_B07	Pabli	CNB	Kerou	Goubagarou	NA	f
2017_181_240	GOE_946_50k_C07	Pabli	CNB	Kerou	Gah-Gourou	NA	f
2017_182_241	GOE_946_50k_D07	Pabli	CNB	Kerou	Gom-monnoroun	NA	f
2017_183_242	GOE_946_50k_E07	Pabli	CNB	Kerou	Fedarou	NA	f
2017_184_243	GOE_946_50k_F07	Pabli	CNB	Kerou	Douroumide	NA	f
2017_185_244	GOE_1000_50k_G12	Pabli	CNB	Kerou	Douroumide	NA	f
2017_186_245	GOE_946_50k_G07	Pabli	CNB	Kerou	Gougnenou-Peulh	NA	f
2017_187_246	GOE_946_50k_H07	Pabli	CNB	Kerou	Bantinnin	NA	f
2017_188_247	GOE_946_50k_A08	Pabli	CNB	Kerou	Kobagnisson	NA	f
2017_189_248	GOE_946_50k_B08	Pabli	CNB	Kerou	Kewibanssou	NA	f
2017_19_14	GOE_911_50k_D09	Lagune	P	Adjohoun	Atchedegbe	yes	f
2017_190_249	GOE_1000_50k_H12	Pabli	CNB	Kerou	Petegourou	NA	f
2017_191_250	GOE_946_50k_C08	Pabli	CNB	Kerou	Petegourou	NA	f
2017_192_251	GOE_1003_50k_G09	Pabli	CNB	Kerou	Petegourou	NA	f
2017_193_252	GOE_946_50k_D08	Pabli	CNB	Kerou	Yetougouri	NA	f
2017_194_253	GOE_1003_50k_H09	Pabli	CNB	Kerou	Pikire1	NA	f
2017_195_254	GOE_946_50k_E08	Pabli	CNB	Kerou	Pikire	NA	f
2017_196_255	GOE_1003_50k_A10	Pabli	CNB	Kerou	Pikire	NA	f
2017_197_256	GOE_946_50k_F08	Pabli	CNB	Kerou	Pikire-Gah	NA	f
2017_198_257	GOE_946_50k_G08	Pabli	CNB	Kerou	Gnangnannou1	NA	f
2017_199_258	GOE_1003_50k_B10	Pabli	CNB	Kerou	Gnangnannou2	NA	f
2017_20_15	GOE_911_50k_E09	Lagune	P	Adjohoun	Agbossa	yes	f
2017_200_259	GOE_1003_50k_C10	Pabli	CNB	Kerou	Bakoussarou	NA	f
2017_201_260	GOE_946_50k_H08	Pabli	CNB	Kerou	Bakoussarou2	NA	f
2017_202_261	GOE_946_50k_A09	Pabli	CNB	Kerou	Bakoussarou	NA	f
2017_203_262	GOE_946_50k_B09	Pabli	CNB	Kerou	Brignamarou	NA	f
2017_204_263	GOE_946_50k_C09	Pabli	CNB	Kerou	Berekossou1	NA	f
2017_205_264	GOE_1003_50k_D10	Pabli	CNB	Kerou	Berekossou2	NA	f
2017_206_265	GOE_1003_50k_E10	Pabli	CNB	Kerou	Berekossou3	NA	f
2017_207_266	GOE_946_50k_D09	Pabli	CNB	Kerou	Berekossou4	NA	f
2017_208_267	GOE_1003_50k_F10	Pabli	CNB	Kerou	Berekossou5	NA	f
2017_209_268	GOE_946_50k_E09	Pabli	CNB	Kerou	Pikire-Gah2	NA	f
2017_21_16	GOE_911_50k_F09	Lagune	P	Adjohoun	Sokpetinkon	yes	m
2017_210_269	GOE_1003_50k_G10	Pabli	CNB	Kerou	Pikire-Gah3	NA	m
2017_211_270	GOE_1003_50k_H10	Pabli	CNB	Kerou	Pikire-Gah4	NA	f
2017_212_271	GOE_1003_50k_A11	Pabli	CNB	Kerou	Pikire-Gah5	NA	f
2017_213_272	GOE_946_50k_F09	Pabli	CNB	Kerou	Banyirou	NA	m
2017_214_273	GOE_946_50k_G09	Pabli	CNB	Kerou	Banyirou2	NA	f
2017_215_274	GOE_1003_50k_B11	Pabli	CNB	Kerou	Banyirou3	NA	f
2017_216_275	GOE_946_50k_H09	Pabli	CNB	Kerou	Banyirou5	NA	f
2017_217_276	GOE_1003_50k_C11	Pabli	CNB	Kerou	Banyirou1	NA	f
2017_218_277	GOE_1003_50k_D11	Pabli	CNB	Kerou	Banyirou6	NA	f
2017_219_278	GOE_1003_50k_E11	Pabli	CNB	Kerou	Banyirou7	NA	f
2017_220_279	GOE_946_50k_A10	Pabli	CNB	Kerou	Sokodari	NA	f
2017_221_280	GOE_946_50k_B10	Pabli	CNB	Kerou	Sokodari2	NA	f
2017_222_281	GOE_946_50k_C10	Pabli	CNB	Kerou	Wonsson	NA	f
2017_223_282	GOE_946_50k_D10	Pabli	CNB	Kerou	Bougourou	NA	f
2017_224_283	GOE_946_50k_E10	Pabli	CNB	Kerou	Gourefungo	NA	f
2017_225_135	GOE_912_50k_D10	Lagune	P	Adjohoun	Allandohou	yes	f
2017_226_136	GOE_912_50k_E10	Lagune	P	Adjohoun	Yankpo	yes	f
2017_227_137	GOE_912_50k_F10	Lagune	P	Adjohoun	Madja	yes	f
2017_23_18	GOE_911_50k_H09	Lagune	P	Adjohoun	Kakanitchoe	yes	f
2017_24_19	GOE_911_50k_A10	Lagune	P	Adjohoun	Gouke	yes	f
2017_25_20	GOE_911_50k_B10	Lagune	P	Adjohoun	Kode-Ague	yes	f
2017_26_21	GOE_911_50k_C10	Lagune	P	Adjohoun	Ague-Milahin	yes	f
2017_27_22	GOE_911_50k_D10	Lagune	P	Adjohoun	Gla	yes	f
2017_28_23	GOE_911_50k_E10	Lagune	P	Adjohoun	Houinsa	yes	f
2017_29_24	GOE_946_50k_C01	Lagune	P	Adjohoun	Gbekandji	yes	f
2017_30_25	GOE_946_50k_D01	Lagune	P	Adjohoun	Sahoro	yes	f
2017_31_26	GOE_911_50k_F10	Lagune	P	Adjohoun	Sissekpa	yes	f
2017_32_27	GOE_911_50k_G10	Lagune	P	Adjohoun	Kouhoue	yes	f
2017_33_28	GOE_911_50k_H10	Lagune	P	Adjohoun	Azonwlisse	yes	f
2017_34_29	GOE_911_50k_A11	Lagune	P	Dangbo	Zoungue	no	m
2017_35_30	GOE_911_50k_B11	Lagune	P	Dangbo	Sai-lagare	no	f
2017_36_31	GOE_911_50k_C11	Lagune	P	Dangbo	Zounta	no	f
2017_37_32	GOE_911_50k_D11	Lagune	P	Dangbo	Zounta-Agua	no	f
2017_38_33	GOE_911_50k_E11	Lagune	P	Dangbo	Mitro	no	m
2017_39_34	GOE_911_50k_F11	Lagune	P	Dangbo	Djigbe	no	f
2017_41_36	GOE_946_50k_E01	Lagune	P	Dangbo	Hondji	no	f
2017_42_37	GOE_946_50k_F01	Lagune	P	Dangbo	Vevi	no	f
2017_438_284	GOE_912_50k_G10	Borgou	ZCCB	Tchaourou	Boudoubaka	yes	f
2017_439_285	GOE_912_50k_H10	Borgou	ZCCB	Tchaourou	Woria	yes	f
2017_440_286	GOE_912_50k_A11	Borgou	ZCCB	Tchaourou	Woria	yes	f
2017_441_287	GOE_912_50k_B11	Borgou	ZCCB	Tchaourou	Sambarakou	yes	f
2017_442_288	GOE_912_50k_C11	Borgou	ZCCB	Tchaourou	Sambarakou	yes	f
2017_443_289	GOE_912_50k_D11	Borgou	ZCCB	Tchaourou	Poure	yes	f
2017_444_290	GOE_912_50k_E11	Borgou	ZCCB	Tchaourou	Poure	yes	f
2017_445_291	GOE_912_50k_F11	Borgou	ZCCB	Tchaourou	Poure	yes	f
2017_446_292	GOE_912_50k_G11	Borgou	ZCCB	Tchaourou	Damangourou	yes	f
2017_447_293	GOE_912_50k_H11	Borgou	ZCCB	Tchaourou	Damangourou	yes	f
2017_448_294	GOE_912_50k_A12	Borgou	ZCCB	Tchaourou	Kika	yes	m
2017_449_295	GOE_912_50k_B12	Borgou	ZCCB	Tchaourou	Ouinra	yes	f
2017_45_40	GOE_946_50k_A02	Lagune	P	Dangbo	Hozin	no	f
2017_450_296	GOE_912_50k_C12	Borgou	ZCCB	Tchaourou	Ouinra	yes	f
2017_451_297	GOE_912_50k_D12	Borgou	ZCCB	Tchaourou	Kpassa	yes	f
2017_452_298	GOE_912_50k_E12	Borgou	ZCCB	Tchaourou	Beterou-Centre	yes	f
2017_453_299	GOE_912_50k_F12	Borgou	ZCCB	Tchaourou	Beterou-Centre	yes	f
2017_454_300	GOE_912_50k_G12	Borgou	ZCCB	Tchaourou	Kaki-Koka	yes	f
2017_455_301	GOE_912_50k_H12	Borgou	ZCCB	Tchaourou	Sinahou	yes	f
2017_456_302	GOE_913_50k_A01	Borgou	ZCCB	Tchaourou	Sinahou	yes	f
2017_457_303	GOE_913_50k_B01	Borgou	ZCCB	Tchaourou	Sinahou	yes	f
2017_458_304	GOE_913_50k_C01	Borgou	ZCCB	Tchaourou	Banigri	no	f
2017_459_305	GOE_913_50k_D01	Borgou	ZCCB	Tchaourou	Banigri	no	f
2017_46_41	GOE_911_50k_H11	Lagune	P	Dangbo	Tokpa-Blihomey	no	m
2017_460_306	GOE_913_50k_E01	Borgou	ZCCB	Tchaourou	Kaki-Koka	yes	f
2017_461_307	GOE_913_50k_F01	Borgou	ZCCB	Tchaourou	Wari-Maro	yes	f
2017_462_308	GOE_913_50k_G01	Borgou	ZCCB	Tchaourou	Wari-Maro	yes	f
2017_463_309	GOE_913_50k_H01	Borgou	ZCCB	Tchaourou	Wari-Maro	yes	f
2017_464_310	GOE_913_50k_A02	Borgou	ZCCB	Tchaourou	Komtoubarou	no	f
2017_465_311	GOE_913_50k_B02	Borgou	ZCCB	Tchaourou	Komtoubarou	no	f
2017_466_312	GOE_913_50k_C02	Borgou	ZCCB	Tchaourou	Guredjobo	no	f
2017_467_313	GOE_913_50k_D02	Borgou	ZCCB	Tchaourou	Guredjobo	no	f
2017_468_314	GOE_913_50k_E02	Borgou	ZCCB	Tchaourou	Tchachou	no	f
2017_469_315	GOE_913_50k_F02	Borgou	ZCCB	Tchaourou	Gararou	no	f
2017_47_42	GOE_946_50k_B02	Lagune	P	Dangbo	Lake	no	f
2017_470_316	GOE_913_50k_G02	Borgou	ZCCB	Tchaourou	Gararou	no	f
2017_471_317	GOE_913_50k_H02	Borgou	ZCCB	Tchaourou	Odo	no	f
2017_472_318	GOE_913_50k_A03	Borgou	ZCCB	Tchaourou	Boukoussera	no	f
2017_473_319	GOE_913_50k_B03	Borgou	ZCCB	Tchaourou	Boukoussera	no	f
2017_474_320	GOE_913_50k_C03	Borgou	ZCCB	Tchaourou	Boukoussera	no	f
2017_475_321	GOE_946_50k_F10	Borgou	ZCCB	Tchaourou	Boukoussera	no	f
2017_476_322	GOE_913_50k_D03	Borgou	ZCCB	Tchaourou	Gure_Sebo	no	f
2017_477_323	GOE_913_50k_E03	Borgou	ZCCB	Tchaourou	Guredjado	no	f
2017_478_324	GOE_913_50k_F03	Borgou	ZCCB	Tchaourou	Boukoussera	no	f
2017_479_325	GOE_913_50k_G03	Borgou	ZCCB	Tchaourou	Gure-Dogo	no	f
2017_48_43	GOE_946_50k_C02	Lagune	P	Dangbo	Houndji	no	f
2017_480_326	GOE_913_50k_H03	Borgou	ZCCB	Tchaourou	Gure-Dogo	no	f
2017_481_327	GOE_913_50k_A04	Borgou	ZCCB	Tchaourou	Alafiarou	yes	f
2017_482_328	GOE_913_50k_B04	Borgou	ZCCB	Tchaourou	Alafiarou	yes	f
2017_483_329	GOE_913_50k_C04	Borgou	ZCCB	Tchaourou	Goro	yes	f
2017_484_330	GOE_913_50k_D04	Borgou	ZCCB	Tchaourou	Goro	yes	m
2017_485_331	GOE_913_50k_E04	Borgou	ZCCB	Tchaourou	Goro	yes	f
2017_486_332	GOE_913_50k_F04	Borgou	ZCCB	Tchaourou	Goro	yes	m
2017_487_333	GOE_913_50k_G04	Borgou	ZCCB	Tchaourou	Goro	yes	f
2017_488_334	GOE_913_50k_H04	Borgou	ZCCB	Tchaourou	Goro	yes	f
2017_489_335	GOE_913_50k_A05	Borgou	ZCCB	Tchaourou	Goro	yes	f
2017_49_103	GOE_1003_50k_F11	Lagune	D	Lalo	Toulehoudji	no	f
2017_490_336	GOE_913_50k_B05	Borgou	ZCCB	Tchaourou	Alafiarou	yes	f
2017_491_337	GOE_913_50k_C05	Borgou	ZCCB	Tchaourou	Alafiaroue2	yes	f
2017_492_338	GOE_913_50k_D05	Borgou	ZCCB	Tchaourou	Alafiaroue3	yes	f
2017_493_339	GOE_913_50k_E05	Borgou	ZCCB	Tchaourou	Alafiaroue4	yes	f
2017_494_340	GOE_913_50k_F05	Borgou	ZCCB	Tchaourou	Alafiarou	yes	f
2017_495_341	GOE_913_50k_G05	Borgou	ZCCB	Tchaourou	Alafiarou	yes	f
2017_496_342	GOE_913_50k_H05	Borgou	ZCCB	Tchaourou	Alafiarou	yes	f
2017_497_343	GOE_913_50k_A06	Borgou	ZCCB	Tchaourou	Wessiou	yes	f
2017_498_344	GOE_913_50k_B06	Borgou	ZCNB	Kandi	Lowa	yes	f
2017_499_345	GOE_913_50k_C06	Borgou	ZCNB	Kandi	Lowa	yes	f
2017_50_104	GOE_1003_50k_G11	Lagune	D	Lalo	Davihoue	no	f
2017_500_346	GOE_913_50k_D06	Borgou	ZCNB	Kandi	Lowa	yes	f
2017_501_347	GOE_913_50k_E06	Borgou	ZCNB	Kandi	Lowa	yes	f
2017_502_348	GOE_913_50k_F06	Borgou	ZCNB	Kandi	Lowa	yes	f
2017_503_349	GOE_913_50k_G06	Borgou	ZCNB	Kandi	Sinawongourou	yes	f
2017_504_350	GOE_913_50k_H06	Borgou	ZCNB	Kandi	Sinawongourou	yes	f
2017_505_351	GOE_913_50k_A07	Borgou	ZCNB	Kandi	Pikirerou	yes	f
2017_506_352	GOE_913_50k_B07	Borgou	ZCNB	Kandi	Pikirerou	yes	f
2017_507_353	GOE_913_50k_C07	Borgou	ZCNB	Kandi	BorogoeN'goye	yes	f
2017_508_354	GOE_913_50k_D07	Borgou	ZCNB	Kandi	BorogoeN'goye	yes	f
2017_509_355	GOE_913_50k_E07	Borgou	ZCNB	Kandi	BorogoeN'goye	yes	f
2017_51_105	GOE_1003_50k_H11	Lagune	D	Lalo	Sohounouhoue	no	f
2017_510_356	GOE_913_50k_F07	Borgou	ZCNB	Kandi	Terri	yes	f
2017_511_357	GOE_913_50k_G07	Borgou	ZCNB	Kandi	Terri	yes	f
2017_512_358	GOE_913_50k_H07	Borgou	ZCNB	Kandi	Terri	yes	f
2017_513_359	GOE_913_50k_A08	Borgou	ZCNB	Kandi	Terri	yes	m
2017_514_360	GOE_913_50k_B08	Borgou	ZCNB	Kandi	Terri	yes	m
2017_515_361	GOE_913_50k_C08	Borgou	ZCNB	Kandi	Sam-Centre	yes	f
2017_516_362	GOE_913_50k_D08	Borgou	ZCNB	Kandi	Gougbede	no	m
2017_517_363	GOE_913_50k_E08	Borgou	ZCNB	Kandi	Gougbede	no	f
2017_518_364	GOE_913_50k_F08	Borgou	ZCNB	Kandi	Gougbede	no	f
2017_519_365	GOE_913_50k_G08	Borgou	ZCNB	Kandi	Gougbede	no	f
2017_52_106	GOE_1003_50k_A12	Lagune	D	Lalo	Edagblawlahoue	no	f
2017_520_366	GOE_913_50k_H08	Borgou	ZCNB	Kandi	Gougbede	no	f
2017_521_367	GOE_913_50k_A09	Borgou	ZCNB	Kandi	Gougbede	no	f
2017_522_368	GOE_913_50k_B09	Borgou	ZCNB	Kandi	Gougbede	no	f
2017_523_369	GOE_913_50k_C09	Borgou	ZCNB	Kandi	Gougbede	no	f
2017_524_370	GOE_913_50k_D09	Borgou	ZCNB	Kandi	Lafiarou	no	m
2017_525_371	GOE_913_50k_E09	Borgou	ZCNB	Kandi	Lafiarou	no	m
2017_526_372	GOE_913_50k_F09	Borgou	ZCNB	Kandi	Lafiarou	no	m
2017_53_107	GOE_911_50k_A12	Lagune	P	Dangbo	Hounli	no	f
2017_55_109	GOE_911_50k_C12	Lagune	P	Adjohoun	Gogbo	yes	m
2017_553_399	GOE_946_50k_G10	Borgou	ZCNB	Kandi	Thya	yes	f
2017_554_400	GOE_946_50k_H10	Borgou	ZCNB	Kandi	Thya	yes	f
2017_555_401	GOE_946_50k_A11	Borgou	ZCNB	Kandi	Boukoukourou	no	f
2017_556_402	GOE_946_50k_B11	Borgou	ZCNB	Kandi	Boukoukourou	no	f
2017_557_403	GOE_947_50k_H02	Borgou	ZCNB	Kandi	Boukoukourou	no	f
2017_558_404	GOE_946_50k_C11	Borgou	ZVSB	Sinende	Gnikouroun	no	f
2017_559_405	GOE_946_50k_D11	Borgou	ZVSB	Sinende	Sobelou	no	f
2017_560_406	GOE_946_50k_E11	Borgou	ZVSB	Sinende	Sobelou	no	f
2017_561_407	GOE_946_50k_F11	Borgou	ZVSB	Sinende	Sobelou	no	f
2017_562_408	GOE_946_50k_G11	Borgou	ZVSB	Sinende	Sobelou	no	f
2017_563_409	GOE_946_50k_H11	Borgou	ZVSB	Sinende	Sobelou	no	f
2017_564_410	GOE_946_50k_A12	Borgou	ZVSB	Sinende	Sobelou	no	f
2017_565_411	GOE_946_50k_B12	Borgou	ZVSB	Sinende	Sikki	no	f
2017_566_412	GOE_946_50k_C12	Borgou	ZVSB	Sinende	Sikki	no	f
2017_567_413	GOE_946_50k_D12	Borgou	ZVSB	Sinende	Sikki	no	f
2017_568_414	GOE_946_50k_E12	Borgou	ZVSB	Sinende	Sikki	no	f
2017_569_415	GOE_946_50k_F12	Borgou	ZVSB	Sinende	Garawai	no	f
2017_570_416	GOE_946_50k_G12	Borgou	ZVSB	Sinende	Garawai	no	f
2017_571_417	GOE_946_50k_H12	Borgou	ZVSB	Sinende	Garawai	no	f
2017_572_418	GOE_947_50k_A01	Borgou	ZVSB	Sinende	Dombouri	no	f
2017_573_419	GOE_947_50k_B01	Borgou	ZVSB	Sinende	Dombouri	no	f
2017_574_420	GOE_947_50k_C01	Borgou	ZVSB	Sinende	Dombouri	no	f
2017_577_423	GOE_947_50k_F01	Borgou	ZVSB	Sinende	Sikki-Peulh1	no	f
2017_578_424	GOE_947_50k_G01	Borgou	ZVSB	Sinende	Sikki-Peulh1	no	f
2017_579_425	GOE_947_50k_H01	Borgou	ZVSB	Sinende	Sikki-Peulh1	no	f
2017_58_112	GOE_946_50k_A03	Lagune	P	Adjohoun	Gbada	no	m
2017_581_427	GOE_947_50k_B02	Borgou	ZVSB	Sinende	Gnowa	no	f
2017_582_428	GOE_947_50k_C02	Borgou	ZVSB	Sinende	Fo-BoureePeulh	yes	f
2017_583_429	GOE_947_50k_D02	Borgou	ZVSB	Sinende	Fo-BoureePeulh	yes	f
2017_585_431	GOE_947_50k_F02	Borgou	ZVSB	Sinende	Boetere	yes	f
2017_586_432	GOE_947_50k_G02	Borgou	ZVSB	Sinende	Boetere	yes	f
2017_587_433	GOE_947_50k_A03	Borgou	ZVSB	Sinende	Boetere	yes	f
2017_588_434	GOE_947_50k_B03	Borgou	ZVSB	Sinende	Sinende-centre	no	f
2017_589_435	GOE_947_50k_C03	Borgou	ZVSB	Sinende	Sinende-centre	no	f
2017_59_113	GOE_946_50k_B03	Lagune	P	Adjohoun	Yenawa	no	f
2017_590_436	GOE_947_50k_D03	Borgou	ZVSB	Sinende	Alafiarou	no	f
2017_591_437	GOE_947_50k_E03	Borgou	ZVSB	Sinende	Alafiarou	no	f
2017_592_438	GOE_947_50k_F03	Borgou	ZVSB	Sinende	Alafiarou	no	f
2017_593_439	GOE_947_50k_G03	Borgou	ZVSB	Sinende	Niaro	no	m
2017_594_440	GOE_947_50k_H03	Borgou	ZVSB	Sinende	Gakperou	no	f
2017_595_441	GOE_947_50k_A04	Borgou	ZVSB	Sinende	Gakperou	no	f
2017_596_442	GOE_947_50k_B04	Borgou	ZVSB	Sinende	Gakperou	no	f
2017_597_443	GOE_947_50k_C04	Borgou	ZVSB	Sinende	Sekere	yes	f
2017_598_444	GOE_947_50k_D04	Borgou	ZVSB	Sinende	Sekere	yes	f
2017_599_445	GOE_947_50k_E04	Borgou	ZVSB	Sinende	Sekere	yes	f
2017_6_1	GOE_911_50k_A08	Lagune	P	Bonou	Tatononkon	yes	f
2017_60_114	GOE_946_50k_C03	Lagune	P	Adjohoun	Dannou	yes	f
2017_600_446	GOE_947_50k_F04	Borgou	ZVSB	Sinende	Sekokparou	yes	f
2017_601_447	GOE_947_50k_G04	Borgou	ZVSB	Sinende	Sekokparou	yes	m
2017_602_448	GOE_947_50k_H04	Borgou	ZVSB	Sinende	Sekere	yes	f
2017_603_449	GOE_947_50k_A05	Borgou	ZVSB	Sinende	Sekokparou	yes	f
2017_604_450	GOE_947_50k_B05	Borgou	ZVSB	Sinende	Sekere	yes	f
2017_605_451	GOE_947_50k_C05	Borgou	ZVSB	Sinende	Yarra-bariba	yes	f
2017_606_452	GOE_947_50k_D05	Borgou	ZVSB	Sinende	Yarra-bariba	yes	f
2017_607_453	GOE_947_50k_E05	Borgou	ZVSB	Sinende	Yarra-bariba	yes	f
2017_608_454	GOE_947_50k_F05	Borgou	ZVSB	Sinende	Yarra-bariba	yes	f
2017_609_455	GOE_947_50k_G05	Borgou	ZVSB	Sinende	Yarra-bariba	yes	f
2017_61_115	GOE_911_50k_D12	Lagune	P	Dangbo	Dogla	no	m
2017_610_456	GOE_947_50k_H05	Borgou	ZVSB	Sinende	Yarra-bariba	yes	f
2017_611_457	GOE_947_50k_A06	Borgou	ZVSB	Sinende	Boetere	yes	f
2017_612_458	GOE_947_50k_B06	Borgou	ZVSB	Sinende	Yarra-bariba	yes	f
2017_613_459	GOE_947_50k_C06	Borgou	ZVSB	Sinende	Kpebinbinnou	yes	f
2017_614_460	GOE_947_50k_D06	Borgou	ZVSB	Sinende	Kpebinbinnou	yes	f
2017_615_461	GOE_947_50k_E06	Borgou	ZVSB	Sinende	Yarra-bariba	yes	f
2017_616_462	GOE_947_50k_F06	Borgou	ZVSB	Sinende	Yarra-bariba	yes	f
2017_617_463	GOE_947_50k_G06	Borgou	ZVSB	Sinende	Yarra-bariba	yes	f
2017_618_464	GOE_947_50k_H06	Borgou	ZVSB	Sinende	Kobi	no	f
2017_62_116	GOE_911_50k_E12	Lagune	P	Dangbo	Tokpa	no	f
2017_63_117	GOE_946_50k_D03	Lagune	P	Dangbo	Ke	no	m
2017_64_118	GOE_946_50k_E03	Lagune	P	Dangbo	Dangbo-Centre	no	f
2017_66_121	GOE_1003_50k_E12	Lagune	D	Pobe	Osome	yes	f
2017_67_122	GOE_911_50k_F12	Lagune	D	Adja-Ouere	Oko-akare	yes	f
2017_68_123	GOE_911_50k_G12	Lagune	D	Adja-Ouere	Ologo	yes	f
2017_69_124	GOE_911_50k_H12	Lagune	D	Adja-Ouere	Ogoukpate	yes	m
2017_70_125	GOE_912_50k_A01	Lagune	D	Adja-Ouere	Djidagba	yes	f
2017_71_126	GOE_912_50k_B01	Lagune	D	Adja-Ouere	Gbanou	no	f
2017_72_127	GOE_912_50k_C01	Lagune	D	Adja-Ouere	Itchagni	no	m
2017_73_128	GOE_912_50k_D01	Lagune	D	Adja-Ouere	Missebo	yes	f
2017_74_129	GOE_912_50k_E01	Lagune	D	Adja-Ouere	Houedame	no	f
2017_75_130	GOE_912_50k_F01	Lagune	D	Adja-Ouere	Morani	no	f
2017_76_131	GOE_912_50k_G01	Lagune	D	Adja-Ouere	Igbo-oro	no	f
2017_77_132	GOE_912_50k_H01	Lagune	D	Adja-Ouere	Attan-Ewe	yes	m
2017_78_133	GOE_912_50k_A02	Lagune	D	Adja-Ouere	Djikpe	no	f
2017_79_134	GOE_912_50k_B02	Lagune	D	Adja-Ouere	Ilako-Abiala	no	m
2017_8_3	GOE_911_50k_C08	Lagune	P	Bonou	Agonhouie1	yes	m
2017_82_141	GOE_946_50k_A04	Lagune	D	Zogbodomey	Koui	yes	m
2017_83_142	GOE_946_50k_B04	Lagune	D	Zogbodomey	Zado	yes	f
2017_84_143	GOE_946_50k_C04	Lagune	D	Zogbodomey	Kotokpa	yes	f
2017_85_144	GOE_946_50k_D04	Lagune	D	Zogbodomey	Azozegon	yes	f
2017_86_145	GOE_946_50k_E04	Lagune	D	Zogbodomey	Tcheheigon	yes	m
2017_87_146	GOE_912_50k_C02	Lagune	D	Adja-Ouere	Logou-Centre	no	m
2017_88_147	GOE_912_50k_D02	Lagune	D	Adja-Ouere	Logou-Houegbe	no	f
2017_89_148	GOE_912_50k_E02	Lagune	D	Adja-Ouere	Logou-Centre	no	f
2017_9_4	GOE_911_50k_D08	Lagune	P	Bonou	Agonhouie2	yes	f
2017_90_149	GOE_912_50k_F02	Lagune	D	Adja-Ouere	Kpodji	no	m
2017_91_150	GOE_912_50k_G02	Lagune	D	Adja-Ouere	Houedame	no	f
2017_92_151	GOE_912_50k_H02	Lagune	D	Adja-Ouere	Trobossi	no	f
2017_93_152	GOE_912_50k_A03	Lagune	D	Adja-Ouere	Honta-mandjia	no	f
2017_94_153	GOE_912_50k_B03	Lagune	D	Adja-Ouere	Igbo-Oro	no	m
2017_95_154	GOE_912_50k_C03	Lagune	D	Adja-Ouere	Ilako-Abiala	no	f
2017_96_155	GOE_912_50k_D03	Lagune	D	Adja-Ouere	Oke	no	f
2017_97_156	GOE_912_50k_E03	Lagune	D	Adja-Ouere	Igbo-Attan	no	f
2017_98_157	GOE_1003_50k_B12	Lagune	D	Toffo	Akpe	yes	f
2017_99_158	GOE_1003_50k_C12	Lagune	D	Toffo	Agblome	yes	f

## Sheet: Table S1B
Table S1. Description and origin of the historical samples and genotype data additionally used in this study
	Breeds	Abbreviations	Sample size	References
African taurine (AFT)	Lagune	LA_hist	44	(Gautier et al., 2009, Moazami Goudarzi et al., 2001)
	Somba	SO_hist	44	(Gautier et al., 2009, Moazami Goudarzi et al., 2001)
	Baoulé	BAO	28	(Gautier et al., 2009)
	N’dama	ND3	25	(Matukumalli et al., 2009)
European taurine (EUT)	Angus	ANG	62	(Matukumalli et al., 2009)
	Holstein	HOL	30	(Gautier et al., 2010)
	Charolais	CHA	20	(Matukumalli et al., 2009)
	Shorthorn	SHO	35	(Decker et al., 2014)
	Salers	SAL	22	(Gautier et al., 2010)
Hybrid	Borgou	BO_hist	45	(Gautier et al., 2009, Moazami Goudarzi et al., 2001)
	Kuri	KUR	30	(Gautier et al. 2009)
African indicine (AFZ)	Zebu White Fulani	ZFU	43	(Gautier et al. 2009)
	Zebu Bororo	ZBO	23	(Gautier et al. 2009)
Asian indicine (AID)	Gir	GIR	24	(Matukumalli et al. 2009)
	Brahman	BRM	25	(Matukumalli et al. 2009)
	Ongole	ONG	20	(Decker et al., 2014)
	Nellore	NEL	24	(Matukumalli et al. 2009)
REFERENCES
Decker, J. E., McKay, S. D., Rolf, M. M., Kim, J., Molina Alcalá, A., Sonstegard, T. S., et al. (2014). Worldwide patterns of ancestry, divergence, and admixture in domesticated cattle. PLoS Genet 10, e1004254. doi: 10.1371/journal.pgen.1004254
Gautier, M., Flori, L., Riebler, A., Jaffrézic, F., Laloé, D., Gut, I., et al. (2009). A whole genome Bayesian scan for adaptive genetic divergence in West African cattle. BMC Genomics 10, 550. doi: 10.1186/1471-2164-10-550
Gautier, M., Laloë, D., and Moazami-Goudarzi, K. (2010). Insights into the genetic history of French cattle from dense SNP data on 47 worldwide breeds. PLoS ONE 5. doi: 10.1371/journal.pone.0013038
Matukumalli, L. K., Lawley, C. T., Schnabel, R. D., Taylor, J. F., Allan, M. F., Heaton, M. P., et al. (2009). Development and characterization of a high density SNP genotyping assay for cattle. PLoS ONE 4, e5350. doi: 10.1371/journal.pone.0005350
Moazami Goudarzi, K., Belemsaga, D. M.A., Ceriotti, G., Laloë, D., Fagbohoum, F., Kouagou, N. T., et al. (2001). Caractérisation de la race bovine Somba à l’aide de marqueurs moléculaires. Rev. Elev. Med. Vet. Pays Trop. 54, 129. doi: 10.19182/remvt.9791

## Sheet: Table S2
Table S2. QTL overlaping with the candidate regions of selection as retrieved and summarised form the QTLdb
Breed	BTA	Region (MB)		QTL retrived from the QTLdb*	Corresponding trait category
		Start	End
LA1
	21	15.5	16	Udder swelling score	Conformation
				Bovine tuberculosis susceptibility	Health traits
				Milking speed"	Milk traits
	18	47.5	48	Conception rate	Reproduction
				Milking speed	Milk traits
				Marbling score	Carcass traits
				average daily gain	Body weight
	1	137.5	138	Birth index, Body weight	Body weight
				Calving ease	Reproduction
				Residual feed intake	Residual feed intake
SO1
	7	45	45.5	Conception rate	Reproduction
				Lignoceric acid content	Carcass traits
				Bovine respiratory disease susceptibility	heath
				Milking speed	Milk traits
				Hip height	Conformation
				Body weight gain	Body weight
	6	4	4.5	Somatic cell score; Tick resistance	Health traits
				Body condition score	Conformation
				Milk fat yield	Milk traits
				Calving ease	Reproduction
				Body weight	Body weight
	9	4	4.5	Body weight (birth)	Body weight
	23	11.5	12	Somatic cell score, Dystocia	Health traits
				Milk protein yield	Milk traits
				Average daily gain	body weigth
				Teat placement, conformaton	Conformation
				Subcutaneous fat	Carcass traits
				Inseminations per conception	Reproduction
	23	7	7.5	Carcass weight	body weigth
				Milk protein yield	Milk traits
				Calving ease	Reproduction
				Dystocia	Health traits
				Docosatetraenoic acid content	Carcass traits
BO1
	3	101	101.5	Stillbirth, First service conception,	Reproduction
				Body weight gain,	Body weight
				Muscle iron content, Glutamate level	Carcass traits
				Milk protein/fat percentage	Milk traits
				Angularity	Conformation
				Somatic cell score	Health traits
	16	46.5	47	Body weight, Average daily gain,	Body weight
				Marbling score,	Carcass traits
				Milk (fat, protein ) yield,	Milk traits
				Somatic cell score	Health traits
				Calving ease (maternal)	Reproduction Conformation
				Feet and leg conformation
	2	70	71	body conformation trait	Conformation
				Conception rate	Reproduction
				Milk (protein) yield; Milk fat percentage	Milk traits
				Carcass weight	Body weight
				Beef flavor intensity	Carcass traits
	3	100	100.5	Milk (protein) yield	Milk traits
				Stillbirth	Reproduction
				Bovine respiratory disease susceptibility	Health traits
	5	111	111.5	Conception rate"	Reproduction
				Bovine respiratory disease susceptibility	Health traits
				Milk (protein) yield	Milk traits
				Stature	Conformation
	5	54.5	55.5	Inhibin level, Calving ease	Reproduction
				Milk composition	Milk traits
				Fat thickness, Muscle sodium content	Carcass traits
	3	86	86.5	Conformation score	Conformation
				Dystocia, Reproduction	Reproduction
				Body weight (birth)	Body weight
				Lean meat yield	Carcass traits
	27	34	34.5	Marbling score; Muscle potassium content	Carcass traits
				Calving ease ; First service conception	Reproduction
				Bovine respiratory disease susceptibility	Health traits
				Milk fat percentage	Milk traits
Adm_cur
	3	100	100.5	Milk (protein) yield	Milk traits
				Stillbirth	Reproduction
				Bovine respiratory disease susceptibility	Health traits
	3	101	102	Stillbirth, First service conception,	Reproduction
				Body weight gain,	Body weight
				Muscle iron content, Glutamate level	Carcass traits
				Milk protein/fat percentage	Milk traits
				Angularity	Conformation
				Somatic cell score	Health traits
	5	54.5	55.5	Inhibin level, Calving ease	Reproduction
				Milk composition	Milk traits
				Fat thickness, Muscle sodium content	Carcass traits
	5	57	57.5	Milk yield , Milk protein percentage	Milk traits
				Stature; Chest depth	Conformation
				Body weight; Body size	Body weight
				Longissimus muscle area	Carcass traits
				Clinical mastitis ; Somatic cell scor	Health traits
				Inseminations per conception	Reproduction
	13	45.5	46	Average daily gain	Body weigth
				Milk protein percentage	Milk traits
	4	20	21	305-day milk yield	Milk traits
				Methane production	Methane production
				Somatic cell score	Health traits
				Stature	Conformation
				Calving ease	Reproduction
*Only one QTL representing the categorie trait is reported per region

## Sheet: Table S3
Table S3. Posterior mean of admixture proportion inferred by fastStructure in logistic model for the Beninese cattle.
Sample_ID	Breed	Pop	V1	V2	V3	V4
2016_2118_44	Lagune	LA_cur	3e-06	3e-06	3e-06	0.99999
2016_2119_45	Lagune	LA_cur	3e-06	3e-06	3e-06	0.99999
2016_2120_46	Lagune	LA_cur	3e-06	3e-06	3e-06	0.99999
2016_2121_47	Lagune	LA_cur	3e-06	3e-06	3e-06	0.99999
2016_2122_48	Lagune	LA_cur	3e-06	3e-06	3e-06	0.99999
2016_2123_49	Lagune	LA_cur	3e-06	3e-06	3e-06	0.99999
2016_2124_50	Lagune	LA_cur	3e-06	3e-06	3e-06	0.99999
2016_2125_51	Lagune	LA_cur	3e-06	3e-06	3e-06	0.99999
2016_2126_52	Lagune	LA_cur	3e-06	3e-06	3e-06	0.99999
2016_2127_53	Lagune	LA_cur	3e-06	3e-06	3e-06	0.99999
2016_2128_54	Lagune	LA_cur	3e-06	3e-06	3e-06	0.99999
2016_2129_55	Lagune	LA_cur	3e-06	3e-06	3e-06	0.99999
2016_2130_56	Lagune	LA_cur	3e-06	3e-06	3e-06	0.99999
2016_2131_57	Lagune	LA_cur	3e-06	3e-06	3e-06	0.99999
2016_2132_58	Lagune	LA_cur	3e-06	3e-06	3e-06	0.99999
2016_2133_59	Lagune	LA_cur	3e-06	3e-06	3e-06	0.99999
2016_2134_60	Lagune	LA_cur	3e-06	3e-06	3e-06	0.99999
2016_2135_61	Lagune	LA_cur	3e-06	3e-06	3e-06	0.99999
2016_2136_62	Lagune	LA_cur	3e-06	3e-06	3e-06	0.99999
2016_2137_63	Lagune	LA_cur	3e-06	3e-06	3e-06	0.99999
2016_2139_65	Lagune	LA_cur	3e-06	3e-06	3e-06	0.99999
2016_2141_67	Lagune	LA_cur	3e-06	3e-06	3e-06	0.99999
2016_2142_68	Lagune	LA_cur	3e-06	3e-06	3e-06	0.99999
2016_2144_70	Lagune	LA_cur	3e-06	3e-06	3e-06	0.99999
2016_2145_71	Lagune	LA_cur	3e-06	3e-06	3e-06	0.99999
2016_2146_72	Lagune	LA_cur	3e-06	3e-06	3e-06	0.99999
2016_2147_73	Lagune	LA_cur	3e-06	3e-06	3e-06	0.99999
2016_2148_74	Lagune	LA_cur	3e-06	3e-06	3e-06	0.99999
2016_2149_75	Lagune	LA_cur	3e-06	3e-06	3e-06	0.99999
2016_2150_76	Lagune	LA_cur	3e-06	3e-06	3e-06	0.99999
2016_2151_77	Lagune	LA_cur	3e-06	3e-06	3e-06	0.99999
2016_2153_79	Lagune	LA_cur	3e-06	3e-06	3e-06	0.99999
2016_2155_81	Lagune	LA_cur	3e-06	3e-06	3e-06	0.99999
2016_2156_82	Lagune	LA_cur	3e-06	3e-06	3e-06	0.99999
2016_2157_83	Lagune	LA_cur	3e-06	3e-06	3e-06	0.99999
2016_2158_84	Lagune	LA_cur	3e-06	3e-06	3e-06	0.99999
2016_2159_85	Lagune	LA_cur	3e-06	3e-06	3e-06	0.99999
2016_2160_86	Lagune	LA_cur	3e-06	3e-06	3e-06	0.99999
2016_2161_87	Lagune	LA_cur	3e-06	3e-06	3e-06	0.99999
2016_2162_88	Lagune	LA_cur	3e-06	3e-06	3e-06	0.99999
2016_2163_89	Lagune	LA_cur	3e-06	3e-06	3e-06	0.99999
2016_2164_90	Lagune	LA_cur	3e-06	3e-06	3e-06	0.99999
2016_2165_91	Lagune	LA_cur	3e-06	3e-06	3e-06	0.99999
2016_2166_92	Lagune	LA_cur	3e-06	3e-06	3e-06	0.99999
2016_2167_93	Lagune	LA_cur	3e-06	3e-06	3e-06	0.99999
2016_2168_94	Lagune	LA_cur	3e-06	3e-06	3e-06	0.99999
2016_2169_95	Lagune	LA_out	3e-06	0.298694	0.20797	0.493332
2016_2170_96	Lagune	LA_out	4e-06	0.19666	0.329978	0.473359
2016_2171_97	Lagune	LA_out	3e-06	0.352315	0.39228	0.255402
2016_2172_98	Lagune	LA_out	3e-06	0.197381	0.333958	0.468658
2016_2173_99	Lagune	LA_out	3e-06	0.149414	0.338179	0.512403
2016_2174_100	Lagune	LA_out	3e-06	0.109107	0.330849	0.56004
2016_2221_102	Lagune	LA_cur	3e-06	3e-06	3e-06	0.99999
2017-527-373	Borgou	BO_cur	3e-06	0.99999	3e-06	3e-06
2017-528-374	Borgou	BO_cur	3e-06	0.99999	3e-06	3e-06
2017-529-375	Borgou	BO_cur	3e-06	0.99999	3e-06	3e-06
2017-530-376	Borgou	BO_cur	3e-06	0.941235	0.058758	3e-06
2017-531-377	Borgou	BO_cur	3e-06	0.826541	0.173453	3e-06
2017-532-378	Borgou	BO_cur	3e-06	0.99999	3e-06	3e-06
2017-533-379	Borgou	BO_cur	3e-06	0.778294	0.204198	0.017504
2017-534-380	Borgou	BO_cur	3e-06	0.99999	3e-06	3e-06
2017-535-381	Borgou	BO_cur	3e-06	0.99999	3e-06	3e-06
2017-536-382	Borgou	BO_cur	3e-06	0.99999	3e-06	3e-06
2017-537-383	Borgou	BO_cur	3e-06	0.99999	3e-06	3e-06
2017-538-384	Borgou	Adm_cur	3e-06	0.81699	0.183003	3e-06
2017-539-385	Borgou	BO_cur	3e-06	0.99999	3e-06	3e-06
2017-540-386	Borgou	BO_cur	3e-06	0.884449	0.115544	3e-06
2017-541-387	Borgou	BO_cur	3e-06	0.99999	3e-06	3e-06
2017-542-388	Borgou	BO_cur	3e-06	0.99999	3e-06	3e-06
2017-543-389	Borgou	BO_cur	3e-06	0.99999	3e-06	3e-06
2017-544-390	Borgou	BO_cur	3e-06	0.854614	0.145379	3e-06
2017-545-391	Borgou	BO_cur	3e-06	0.99999	3e-06	3e-06
2017-546-392	Borgou	BO_cur	3e-06	0.99999	3e-06	3e-06
2017-547-393	Borgou	BO_cur	3e-06	0.99999	3e-06	3e-06
2017-548-394	Borgou	BO_cur	3e-06	0.99999	3e-06	3e-06
2017-549-395	Borgou	BO_cur	3e-06	0.99999	3e-06	3e-06
2017-550-396	Borgou	BO_cur	3e-06	0.99999	3e-06	3e-06
2017-551-397	Borgou	BO_cur	3e-06	0.99999	3e-06	3e-06
2017-552-398	Borgou	BO_cur	3e-06	0.938592	0.061401	3e-06
2017_6_1	Lagune	LA_cur	3e-06	0.07173	3e-06	0.928263
2017_8_3	Lagune	Out	3e-06	0.541732	3e-06	0.458261
2017_9_4	Lagune	LA_cur	4e-06	4e-06	4e-06	0.999989
2017_12_7	Lagune	LA_out	3e-06	0.121102	0.252802	0.626093
2017_13_8	Lagune	LA_out	3e-06	0.12188	0.295157	0.58296
2017_15_10	Lagune	LA_cur	3e-06	3e-06	3e-06	0.99999
2017_16_11	Lagune	LA_cur	4e-06	4e-06	0.125805	0.874188
2017_17_12	Lagune	LA_cur	3e-06	3e-06	0.045655	0.954338
2017_18_13	Lagune	LA_cur	4e-06	4e-06	0.007709	0.992284
2017_19_14	Lagune	LA_cur	3e-06	3e-06	0.082866	0.917127
2017_20_15	Lagune	LA_cur	3e-06	3e-06	3e-06	0.99999
2017_21_16	Lagune	LA_cur	0.012586	3e-06	0.109363	0.878048
2017_23_18	Lagune	LA_cur	3e-06	3e-06	0.053169	0.946824
2017_24_19	Lagune	LA_cur	3e-06	3e-06	3e-06	0.99999
2017_25_20	Lagune	LA_cur	0.005051	3e-06	0.116508	0.878438
2017_26_21	Lagune	LA_cur	3e-06	3e-06	3e-06	0.99999
2017_27_22	Lagune	LA_cur	0.018336	3e-06	3e-06	0.981657
2017_28_23	Lagune	LA_cur	3e-06	3e-06	0.075741	0.924252
2017_29_24	Lagune	LA_cur	3e-06	3e-06	3e-06	0.99999
2017_30_25	Lagune	LA_cur	3e-06	3e-06	3e-06	0.99999
2017_31_26	Lagune	LA_cur	3e-06	3e-06	3e-06	0.99999
2017_32_27	Lagune	LA_cur	3e-06	3e-06	3e-06	0.99999
2017_33_28	Lagune	LA_cur	3e-06	3e-06	3e-06	0.99999
2017_34_29	Lagune	LA_cur	3e-06	3e-06	3e-06	0.99999
2017_35_30	Lagune	LA_cur	3e-06	3e-06	3e-06	0.99999
2017_36_31	Lagune	LA_cur	3e-06	3e-06	3e-06	0.99999
2017_37_32	Lagune	LA_cur	4e-06	4e-06	4e-06	0.999989
2017_38_33	Lagune	LA_cur	3e-06	3e-06	3e-06	0.99999
2017_39_34	Lagune	LA_cur	3e-06	3e-06	3e-06	0.99999
2017_41_36	Lagune	LA_cur	3e-06	3e-06	3e-06	0.99999
2017_42_37	Lagune	LA_cur	3e-06	3e-06	3e-06	0.99999
2017_45_40	Lagune	LA_out	3e-06	0.403544	0.092809	0.503644
2017_46_41	Lagune	LA_cur	3e-06	3e-06	3e-06	0.99999
2017_47_42	Lagune	LA_cur	3e-06	3e-06	3e-06	0.99999
2017_48_43	Lagune	LA_cur	3e-06	3e-06	3e-06	0.99999
2017_49_103	Lagune	LA_out	3e-06	0.165788	0.435253	0.398955
2017_50_104	Lagune	LA_out	3e-06	0.14681	0.43558	0.417607
2017_51_105	Lagune	LA_out	3e-06	0.125257	0.42062	0.454119
2017_52_106	Lagune	LA_out	3e-06	0.147359	0.455552	0.397085
2017_53_107	Lagune	LA_cur	3e-06	3e-06	3e-06	0.99999
2017_55_109	Lagune	LA_cur	4e-06	4e-06	4e-06	0.999989
2017_58_112	Lagune	LA_cur	3e-06	3e-06	3e-06	0.99999
2017_59_113	Lagune	LA_cur	3e-06	3e-06	3e-06	0.99999
2017_60_114	Lagune	LA_out	3e-06	0.19914	0.312467	0.48839
2017_61_115	Lagune	LA_cur	3e-06	3e-06	3e-06	0.99999
2017_62_116	Lagune	LA_cur	3e-06	3e-06	3e-06	0.99999
2017_63_117	Lagune	LA_cur	3e-06	3e-06	3e-06	0.99999
2017_64_118	Lagune	LA_cur	3e-06	3e-06	3e-06	0.99999
2017_66_121	Lagune	LA_out	3e-06	0.441797	0.180323	0.377876
2017_67_122	Lagune	LA_cur	3e-06	3e-06	3e-06	0.99999
2017_68_123	Lagune	LA_cur	3e-06	3e-06	3e-06	0.99999
2017_69_124	Lagune	LA_cur	3e-06	3e-06	3e-06	0.99999
2017_70_125	Lagune	LA_cur	3e-06	3e-06	0.038373	0.961621
2017_71_126	Lagune	LA_cur	3e-06	3e-06	3e-06	0.99999
2017_72_127	Lagune	LA_cur	3e-06	3e-06	0.11324	0.886754
2017_73_128	Lagune	LA_cur	3e-06	3e-06	0.076139	0.923855
2017_74_129	Lagune	LA_cur	3e-06	3e-06	3e-06	0.99999
2017_75_130	Lagune	LA_cur	3e-06	3e-06	3e-06	0.99999
2017_76_131	Lagune	LA_cur	3e-06	3e-06	3e-06	0.99999
2017_77_132	Lagune	LA_cur	3e-06	3e-06	3e-06	0.99999
2017_78_133	Lagune	LA_cur	0.027457	3e-06	0.127122	0.845417
2017_79_134	Lagune	LA_cur	4e-06	4e-06	4e-06	0.999989
2017_82_141	Lagune	LA_out	3e-06	0.195262	0.3663	0.438435
2017_83_142	Lagune	LA_out	3e-06	0.267687	0.433933	0.298376
2017_84_143	Lagune	LA_out	3e-06	0.362202	0.308929	0.328866
2017_85_144	Lagune	LA_out	3e-06	0.127123	0.333541	0.539333
2017_86_145	Lagune	LA_out	3e-06	0.092071	0.378703	0.529222
2017_87_146	Lagune	LA_cur	3e-06	3e-06	3e-06	0.99999
2017_88_147	Lagune	LA_cur	3e-06	3e-06	3e-06	0.99999
2017_89_148	Lagune	LA_cur	3e-06	3e-06	0.149225	0.850768
2017_90_149	Lagune	LA_out	3e-06	0.110901	3e-06	0.889092
2017_91_150	Lagune	LA_cur	3e-06	3e-06	3e-06	0.99999
2017_92_151	Lagune	LA_out	3e-06	0.087892	0.192693	0.719412
2017_93_152	Lagune	LA_out	3e-06	0.32972	0.164597	0.505679
2017_94_153	Lagune	LA_cur	3e-06	3e-06	3e-06	0.99999
2017_95_154	Lagune	LA_cur	3e-06	3e-06	3e-06	0.99999
2017_96_155	Lagune	LA_cur	3e-06	3e-06	3e-06	0.99999
2017_97_156	Lagune	LA_cur	3e-06	3e-06	3e-06	0.99999
2017_98_157	Lagune	LA_out	3e-06	0.137041	0.371879	0.491077
2017_99_158	Lagune	LA_out	3e-06	0.12795	0.351734	0.520312
2017_100_159	Lagune	Out	0.013377	0.466922	0.283639	0.236062
2017_101_160	Somba	SO_cur	3e-06	3e-06	0.99999	3e-06
2017_102_161	Somba	SO_cur	3e-06	3e-06	0.99999	3e-06
2017_103_162	Somba	SO_cur	3e-06	3e-06	0.99999	3e-06
2017_104_163	Somba	SO_cur	3e-06	3e-06	0.99999	3e-06
2017_106_165	Somba	SO_cur	3e-06	3e-06	0.99999	3e-06
2017_107_166	Somba	SO_cur	3e-06	0.105058	0.894935	3e-06
2017_108_167	Somba	SO_cur	3e-06	3e-06	0.99999	3e-06
2017_109_168	Somba	SO_cur	0.011254	3e-06	0.988739	3e-06
2017_110_169	Somba	SO_cur	3e-06	3e-06	0.99999	3e-06
2017_111_170	Somba	SO_cur	3e-06	3e-06	0.99999	3e-06
2017_112_171	Somba	Out	3e-06	0.582784	0.41721	3e-06
2017_113_172	Somba	SO_cur	3e-06	3e-06	0.99999	3e-06
2017_114_173	Somba	SO_cur	3e-06	3e-06	0.99999	3e-06
2017_115_174	Somba	SO_cur	3e-06	3e-06	0.99999	3e-06
2017_117_176	Somba	SO_cur	3e-06	3e-06	0.99999	3e-06
2017_118_177	Somba	SO_cur	3e-06	3e-06	0.99999	3e-06
2017_120_179	Somba	SO_cur	3e-06	3e-06	0.99999	3e-06
2017_121_180	Somba	SO_cur	4e-06	3e-06	0.99999	4e-06
2017_122_181	Somba	SO_cur	3e-06	3e-06	0.99999	3e-06
2017_123_182	Somba	SO_cur	3e-06	3e-06	0.99999	3e-06
2017_124_183	Somba	SO_cur	3e-06	3e-06	0.99999	3e-06
2017_125_184	Somba	SO_cur	3e-06	3e-06	0.99999	3e-06
2017_126_185	Somba	SO_cur	3e-06	3e-06	0.99999	3e-06
2017_127_186	Somba	SO_cur	3e-06	3e-06	0.99999	3e-06
2017_128_187	Somba	SO_cur	3e-06	0.032714	0.967279	3e-06
2017_129_188	Somba	SO_cur	3e-06	3e-06	0.99999	3e-06
2017_130_189	Somba	SO_cur	3e-06	3e-06	0.99999	3e-06
2017_131_190	Somba	SO_cur	3e-06	3e-06	0.99999	3e-06
2017_132_191	Somba	SO_cur	3e-06	3e-06	0.99999	3e-06
2017_133_192	Somba	SO_cur	4e-06	4e-06	0.999989	4e-06
2017_134_193	Somba	SO_cur	3e-06	3e-06	0.99999	3e-06
2017_135_194	Somba	SO_cur	4e-06	4e-06	0.910669	0.089323
2017_136_195	Somba	SO_cur	3e-06	3e-06	0.99999	3e-06
2017_137_196	Somba	SO_cur	3e-06	3e-06	0.99999	3e-06
2017_138_197	Somba	SO_cur	3e-06	3e-06	0.99999	3e-06
2017_139_198	Somba	SO_cur	3e-06	3e-06	0.99999	3e-06
2017_140_199	Somba	SO_cur	3e-06	3e-06	0.99999	3e-06
2017_141_200	Somba	SO_cur	3e-06	3e-06	0.99999	3e-06
2017_142_201	Somba	SO_cur	3e-06	3e-06	0.99999	3e-06
2017_143_202	Somba	SO_cur	3e-06	3e-06	0.99999	3e-06
2017_144_203	Somba	SO_cur	3e-06	3e-06	0.99999	3e-06
2017_145_204	Somba	SO_cur	3e-06	3e-06	0.99999	3e-06
2017_147_206	Somba	SO_cur	3e-06	3e-06	0.99999	3e-06
2017_148_207	Somba	SO_cur	3e-06	3e-06	0.99999	3e-06
2017_150_209	Somba	SO_cur	3e-06	3e-06	0.99999	3e-06
2017_151_210	Somba	SO_cur	3e-06	3e-06	0.99999	3e-06
2017_152_211	Somba	SO_cur	3e-06	3e-06	0.99999	3e-06
2017_153_212	Somba	SO_cur	3e-06	3e-06	0.99999	3e-06
2017_154_213	Somba	SO_cur	3e-06	3e-06	0.99999	3e-06
2017_155_214	Somba	SO_cur	3e-06	3e-06	0.99999	3e-06
2017_156_215	Somba	SO_cur	3e-06	3e-06	0.99999	3e-06
2017_157_216	Somba	SO_cur	3e-06	3e-06	0.99999	3e-06
2017_158_217	Somba	SO_cur	3e-06	3e-06	0.99999	3e-06
2017_159_218	Somba	SO_cur	3e-06	3e-06	0.99999	3e-06
2017_160_219	Somba	SO_cur	3e-06	3e-06	0.99999	3e-06
2017_161_220	Somba	SO_cur	3e-06	3e-06	0.99999	3e-06
2017_162_221	Somba	SO_cur	3e-06	3e-06	0.99999	3e-06
2017_163_222	Somba	SO_cur	3e-06	3e-06	0.99999	3e-06
2017_164_223	Pabli	Adm_cur	3e-06	0.544594	0.455399	3e-06
2017_165_224	Pabli	Adm_cur	3e-06	0.592289	0.391966	0.015741
2017_167_226	Pabli	Adm_cur	3e-06	0.516317	0.45619	0.02749
2017_168_227	Pabli	Adm_cur	3e-06	0.693214	0.30678	3e-06
2017_169_228	Pabli	Adm_cur	3e-06	0.684867	0.315126	3e-06
2017_170_229	Pabli	Adm_cur	3e-06	0.783319	0.216674	3e-06
2017_171_230	Pabli	Adm_cur	3e-06	0.516673	0.478116	0.005208
2017_174_233	Pabli	Adm_cur	3e-06	0.597566	0.402427	3e-06
2017_175_234	Pabli	Adm_cur	3e-06	0.704633	0.295361	3e-06
2017_176_235	Pabli	Adm_cur	3e-06	0.553264	0.446729	3e-06
2017_177_236	Pabli	Adm_cur	3e-06	0.616863	0.38313	3e-06
2017_178_237	Pabli	Adm_cur	3e-06	0.64589	0.354103	3e-06
2017_179_238	Pabli	Adm_cur	3e-06	0.793865	0.206128	3e-06
2017_180_239	Pabli	Adm_cur	3e-06	0.595316	0.404677	3e-06
2017_181_240	Pabli	Adm_cur	3e-06	0.602657	0.397336	3e-06
2017_182_241	Pabli	Adm_cur	3e-06	0.366864	0.633129	3e-06
2017_183_242	Pabli	Adm_cur	3e-06	0.594008	0.405986	3e-06
2017_184_243	Pabli	Adm_cur	4e-06	0.656344	0.343649	4e-06
2017_185_244	Pabli	Adm_cur	3e-06	0.586258	0.413735	3e-06
2017_186_245	Pabli	Adm_cur	3e-06	0.740637	0.259356	3e-06
2017_187_246	Pabli	Adm_cur	3e-06	0.795785	0.204208	3e-06
2017_188_247	Pabli	Adm_cur	3e-06	0.668108	0.331886	3e-06
2017_189_248	Pabli	Adm_cur	3e-06	0.600519	0.399474	3e-06
2017_190_249	Pabli	Adm_cur	3e-06	0.617736	0.374347	0.007914
2017_191_250	Pabli	Out	3e-06	0.922732	0.077261	3e-06
2017_192_251	Pabli	Adm_cur	3e-06	0.597468	0.402525	3e-06
2017_193_252	Pabli	Adm_cur	3e-06	0.785531	0.214462	3e-06
2017_194_253	Pabli	Out	3e-06	0.862253	0.13774	3e-06
2017_195_254	Pabli	Adm_cur	3e-06	0.733633	0.26636	3e-06
2017_196_255	Pabli	Adm_cur	3e-06	0.73992	0.260074	3e-06
2017_197_256	Pabli	Adm_cur	3e-06	0.589109	0.410884	3e-06
2017_198_257	Pabli	Adm_cur	3e-06	0.632314	0.367679	3e-06
2017_199_258	Pabli	Adm_cur	3e-06	0.668024	0.331969	3e-06
2017_200_259	Pabli	Adm_cur	3e-06	0.553866	0.446127	3e-06
2017_201_260	Pabli	Adm_cur	3e-06	0.606268	0.393725	3e-06
2017_202_261	Pabli	Adm_cur	3e-06	0.696966	0.303027	3e-06
2017_203_262	Pabli	Adm_cur	3e-06	0.412411	0.587582	3e-06
2017_204_263	Pabli	Adm_cur	3e-06	0.429815	0.570178	3e-06
2017_205_264	Pabli	Adm_cur	3e-06	0.502716	0.497277	3e-06
2017_206_265	Pabli	Adm_cur	3e-06	0.610447	0.361429	0.02812
2017_207_266	Pabli	Adm_cur	3e-06	0.732426	0.267568	3e-06
2017_208_267	Pabli	Adm_cur	3e-06	0.615567	0.384426	3e-06
2017_209_268	Pabli	Adm_cur	3e-06	0.633995	0.365998	3e-06
2017_210_269	Pabli	Adm_cur	3e-06	0.564288	0.435705	3e-06
2017_211_270	Pabli	Adm_cur	3e-06	0.748494	0.251499	3e-06
2017_212_271	Pabli	Adm_cur	3e-06	0.588686	0.411307	3e-06
2017_213_272	Pabli	Adm_cur	3e-06	0.675917	0.324077	3e-06
2017_214_273	Pabli	Adm_cur	3e-06	0.552248	0.447745	3e-06
2017_215_274	Pabli	Adm_cur	3e-06	0.600232	0.399761	3e-06
2017_216_275	Pabli	Adm_cur	3e-06	0.554137	0.436787	0.009073
2017_217_276	Pabli	Adm_cur	4e-06	0.578276	0.398635	0.023085
2017_218_277	Pabli	Adm_cur	3e-06	0.655844	0.344149	3e-06
2017_219_278	Pabli	Adm_cur	3e-06	0.539031	0.460962	3e-06
2017_220_279	Pabli	Adm_cur	3e-06	0.551702	0.448291	3e-06
2017_221_280	Pabli	Adm_cur	3e-06	0.693091	0.299286	0.00762
2017_222_281	Pabli	Adm_cur	3e-06	0.638998	0.360995	3e-06
2017_223_282	Pabli	Adm_cur	3e-06	0.606591	0.393403	3e-06
2017_224_283	Pabli	Adm_cur	3e-06	0.686279	0.313715	3e-06
2017_225_135	Lagune	LA_cur	3e-06	3e-06	0.114093	0.8859
2017_226_136	Lagune	LA_cur	3e-06	3e-06	3e-06	0.99999
2017_227_137	Lagune	LA_cur	3e-06	3e-06	3e-06	0.99999
2017_438_284	Borgou	BO_cur	3e-06	0.99999	3e-06	3e-06
2017_439_285	Borgou	BO_cur	3e-06	0.931681	3e-06	0.068312
2017_440_286	Borgou	Adm_cur	3e-06	0.827611	0.172382	3e-06
2017_441_287	Borgou	BO_cur	3e-06	0.889381	0.110612	3e-06
2017_442_288	Borgou	Adm_cur	3e-06	0.784972	0.215022	3e-06
2017_443_289	Borgou	Adm_cur	3e-06	0.739124	0.246166	0.014707
2017_444_290	Borgou	BO_cur	3e-06	0.91025	0.089743	3e-06
2017_445_291	Borgou	BO_cur	3e-06	0.836075	0.163918	3e-06
2017_446_292	Borgou	BO_cur	3e-06	0.911634	0.088359	3e-06
2017_447_293	Borgou	BO_cur	3e-06	0.878852	0.121142	3e-06
2017_448_294	Borgou	BO_cur	3e-06	0.88071	0.119284	3e-06
2017_449_295	Borgou	Adm_cur	3e-06	0.666348	0.297947	0.035702
2017_450_296	Borgou	BO_cur	3e-06	0.842845	0.157148	3e-06
2017_451_297	Borgou	BO_cur	3e-06	0.862746	0.137247	3e-06
2017_452_298	Borgou	BO_cur	3e-06	0.99999	3e-06	3e-06
2017_453_299	Borgou	BO_cur	3e-06	0.99999	3e-06	3e-06
2017_454_300	Borgou	BO_cur	3e-06	0.99999	3e-06	3e-06
2017_455_301	Borgou	BO_cur	3e-06	0.99999	3e-06	3e-06
2017_456_302	Borgou	BO_cur	3e-06	0.905269	0.094724	3e-06
2017_457_303	Borgou	BO_cur	3e-06	0.840283	0.15971	3e-06
2017_458_304	Borgou	BO_cur	3e-06	0.99999	3e-06	3e-06
2017_459_305	Borgou	BO_cur	3e-06	0.99999	3e-06	3e-06
2017_460_306	Borgou	BO_cur	3e-06	0.99999	3e-06	3e-06
2017_461_307	Borgou	BO_cur	3e-06	0.99999	3e-06	3e-06
2017_462_308	Borgou	BO_cur	3e-06	0.99999	3e-06	3e-06
2017_463_309	Borgou	BO_cur	3e-06	0.814538	0.185455	3e-06
2017_464_310	Borgou	BO_cur	3e-06	0.940076	0.059918	3e-06
2017_465_311	Borgou	BO_cur	3e-06	0.855383	0.14461	3e-06
2017_466_312	Borgou	BO_cur	3e-06	0.924448	0.075545	3e-06
2017_467_313	Borgou	BO_cur	3e-06	0.808222	0.191771	3e-06
2017_468_314	Borgou	BO_cur	3e-06	0.834995	0.164998	3e-06
2017_469_315	Borgou	BO_cur	3e-06	0.938043	0.06195	3e-06
2017_470_316	Borgou	BO_cur	3e-06	0.796394	0.163379	0.040223
2017_471_317	Borgou	BO_cur	3e-06	0.99999	3e-06	3e-06
2017_472_318	Borgou	BO_cur	3e-06	0.99999	3e-06	3e-06
2017_473_319	Borgou	BO_cur	3e-06	0.99999	3e-06	3e-06
2017_474_320	Borgou	BO_cur	3e-06	0.99999	3e-06	3e-06
2017_475_321	Borgou	BO_cur	3e-06	0.99999	3e-06	3e-06
2017_476_322	Borgou	BO_cur	3e-06	0.99999	3e-06	3e-06
2017_477_323	Borgou	BO_cur	3e-06	0.99999	3e-06	3e-06
2017_478_324	Borgou	BO_cur	3e-06	0.99999	3e-06	3e-06
2017_479_325	Borgou	BO_cur	3e-06	0.99999	3e-06	3e-06
2017_480_326	Borgou	BO_cur	3e-06	0.99999	3e-06	3e-06
2017_481_327	Borgou	BO_cur	3e-06	0.99999	3e-06	3e-06
2017_482_328	Borgou	BO_cur	3e-06	0.99999	3e-06	3e-06
2017_483_329	Borgou	BO_cur	3e-06	0.99999	3e-06	3e-06
2017_484_330	Borgou	BO_cur	3e-06	0.99999	3e-06	3e-06
2017_485_331	Borgou	BO_cur	3e-06	0.99999	3e-06	3e-06
2017_486_332	Borgou	BO_cur	3e-06	0.99999	3e-06	3e-06
2017_487_333	Borgou	BO_cur	3e-06	0.904244	0.09575	3e-06
2017_488_334	Borgou	BO_cur	3e-06	0.99999	3e-06	3e-06
2017_489_335	Borgou	Adm_cur	3e-06	0.796401	0.203592	3e-06
2017_490_336	Borgou	BO_cur	3e-06	0.99999	3e-06	3e-06
2017_491_337	Borgou	BO_cur	3e-06	0.99999	3e-06	3e-06
2017_492_338	Borgou	BO_cur	3e-06	0.99999	3e-06	3e-06
2017_493_339	Borgou	BO_cur	3e-06	0.99999	3e-06	3e-06
2017_494_340	Borgou	BO_cur	3e-06	0.845867	0.154127	3e-06
2017_495_341	Borgou	BO_cur	3e-06	0.99999	3e-06	3e-06
2017_496_342	Borgou	BO_cur	3e-06	0.99999	3e-06	3e-06
2017_497_343	Borgou	Adm_cur	3e-06	0.785951	0.197956	0.01609
2017_498_344	Borgou	Adm_cur	3e-06	0.746134	0.253859	3e-06
2017_499_345	Borgou	BO_cur	3e-06	0.99999	3e-06	3e-06
2017_500_346	Borgou	BO_cur	3e-06	0.99999	3e-06	3e-06
2017_501_347	Borgou	BO_cur	3e-06	0.9583	0.041693	3e-06
2017_502_348	Borgou	BO_cur	3e-06	0.99999	3e-06	3e-06
2017_503_349	Borgou	BO_cur	3e-06	0.806301	0.193692	3e-06
2017_504_350	Borgou	BO_cur	3e-06	0.99999	3e-06	3e-06
2017_505_351	Borgou	BO_cur	3e-06	0.99999	3e-06	3e-06
2017_506_352	Borgou	Adm_cur	3e-06	0.792394	0.207599	3e-06
2017_507_353	Borgou	BO_cur	3e-06	0.99999	3e-06	3e-06
2017_508_354	Borgou	BO_cur	3e-06	0.99999	3e-06	3e-06
2017_509_355	Borgou	BO_cur	3e-06	0.99999	3e-06	3e-06
2017_510_356	Borgou	BO_cur	3e-06	0.84116	0.158834	3e-06
2017_511_357	Borgou	BO_cur	3e-06	0.862424	0.13757	3e-06
2017_512_358	Borgou	BO_cur	3e-06	0.871602	0.128391	3e-06
2017_513_359	Borgou	BO_cur	3e-06	0.841607	0.158386	3e-06
2017_514_360	Borgou	BO_cur	3e-06	0.912202	0.087791	3e-06
2017_515_361	Borgou	BO_cur	3e-06	0.833557	0.166436	3e-06
2017_516_362	Borgou	BO_cur	3e-06	0.99999	3e-06	3e-06
2017_517_363	Borgou	BO_cur	3e-06	0.99999	3e-06	3e-06
2017_518_364	Borgou	BO_cur	3e-06	0.99999	3e-06	3e-06
2017_519_365	Borgou	BO_cur	3e-06	0.99999	3e-06	3e-06
2017_520_366	Borgou	BO_cur	3e-06	0.943201	0.056792	3e-06
2017_521_367	Borgou	BO_cur	3e-06	0.99999	3e-06	3e-06
2017_522_368	Borgou	BO_cur	3e-06	0.99999	3e-06	3e-06
2017_523_369	Borgou	BO_cur	3e-06	0.99999	3e-06	3e-06
2017_524_370	Borgou	BO_cur	3e-06	0.99999	3e-06	3e-06
2017_525_371	Borgou	BO_cur	3e-06	0.99999	3e-06	3e-06
2017_526_372	Borgou	BO_cur	3e-06	0.99999	3e-06	3e-06
2017_553_399	Borgou	BO_cur	3e-06	0.99999	3e-06	3e-06
2017_554_400	Borgou	BO_cur	3e-06	0.99999	3e-06	3e-06
2017_555_401	Borgou	Adm_cur	3e-06	0.743514	0.256479	3e-06
2017_556_402	Borgou	BO_cur	3e-06	0.87953	0.120463	3e-06
2017_557_403	Borgou	BO_cur	3e-06	0.879982	0.120011	3e-06
2017_558_404	Borgou	Adm_cur	3e-06	0.772187	0.227807	3e-06
2017_559_405	Borgou	BO_cur	3e-06	0.948555	0.051438	3e-06
2017_560_406	Borgou	BO_cur	3e-06	0.856782	0.143211	3e-06
2017_561_407	Borgou	Adm_cur	3e-06	0.692612	0.307382	3e-06
2017_562_408	Borgou	Adm_cur	3e-06	0.733451	0.266542	3e-06
2017_563_409	Borgou	BO_cur	3e-06	0.84548	0.154513	3e-06
2017_564_410	Borgou	Adm_cur	3e-06	0.7802	0.219793	3e-06
2017_565_411	Borgou	Adm_cur	3e-06	0.827966	0.172027	3e-06
2017_566_412	Borgou	Adm_cur	3e-06	0.78527	0.214723	3e-06
2017_567_413	Borgou	Adm_cur	3e-06	0.6682	0.331793	3e-06
2017_568_414	Borgou	Adm_cur	3e-06	0.713452	0.286541	3e-06
2017_569_415	Borgou	BO_cur	3e-06	0.99999	3e-06	3e-06
2017_570_416	Borgou	BO_cur	3e-06	0.844849	0.155144	3e-06
2017_571_417	Borgou	BO_cur	3e-06	0.99999	3e-06	3e-06
2017_572_418	Borgou	Adm_cur	3e-06	0.802684	0.19731	3e-06
2017_573_419	Borgou	Adm_cur	3e-06	0.720216	0.279777	3e-06
2017_574_420	Borgou	BO_cur	3e-06	0.789247	0.210746	3e-06
2017_577_423	Borgou	BO_cur	3e-06	0.99999	3e-06	3e-06
2017_578_424	Borgou	Adm_cur	3e-06	0.708992	0.291001	3e-06
2017_579_425	Borgou	BO_cur	3e-06	0.99999	3e-06	3e-06
2017_581_427	Borgou	Adm_cur	3e-06	0.835262	0.164731	3e-06
2017_582_428	Borgou	Adm_cur	3e-06	0.736089	0.263904	3e-06
2017_583_429	Borgou	Adm_cur	3e-06	0.662151	0.337842	3e-06
2017_585_431	Borgou	Adm_cur	3e-06	0.675895	0.324098	3e-06
2017_586_432	Borgou	Adm_cur	3e-06	0.784417	0.215577	3e-06
2017_587_433	Borgou	Adm_cur	3e-06	0.773725	0.226268	3e-06
2017_588_434	Borgou	BO_cur	3e-06	0.99999	3e-06	3e-06
2017_589_435	Borgou	BO_cur	3e-06	0.99999	3e-06	3e-06
2017_590_436	Borgou	BO_cur	3e-06	0.853971	0.146023	3e-06
2017_591_437	Borgou	Adm_cur	3e-06	0.761926	0.226689	0.011382
2017_592_438	Borgou	BO_cur	3e-06	0.870243	0.12975	3e-06
2017_593_439	Borgou	BO_cur	4e-06	0.887414	0.112578	4e-06
2017_594_440	Borgou	Adm_cur	3e-06	0.594829	0.405165	3e-06
2017_595_441	Borgou	Adm_cur	3e-06	0.76683	0.233163	3e-06
2017_596_442	Borgou	BO_cur	3e-06	0.99999	3e-06	3e-06
2017_597_443	Borgou	Adm_cur	3e-06	0.722193	0.2778	3e-06
2017_598_444	Borgou	BO_cur	3e-06	0.914812	0.085181	3e-06
2017_599_445	Borgou	Adm_cur	3e-06	0.578657	0.421336	3e-06
2017_600_446	Borgou	BO_cur	3e-06	0.856432	0.143561	3e-06
2017_601_447	Borgou	BO_cur	3e-06	0.99999	3e-06	3e-06
2017_602_448	Borgou	BO_cur	3e-06	0.939185	0.060808	3e-06
2017_603_449	Borgou	BO_cur	3e-06	0.946405	0.053589	3e-06
2017_604_450	Borgou	Adm_cur	3e-06	0.70327	0.296723	3e-06
2017_605_451	Borgou	Adm_cur	3e-06	0.716829	0.283165	3e-06
2017_606_452	Borgou	BO_cur	3e-06	0.893142	0.106851	3e-06
2017_607_453	Borgou	Adm_cur	3e-06	0.628995	0.370999	3e-06
2017_608_454	Borgou	Adm_cur	3e-06	0.724209	0.275784	3e-06
2017_609_455	Borgou	Adm_cur	3e-06	0.609369	0.390624	3e-06
2017_610_456	Borgou	BO_cur	3e-06	0.912115	0.087878	3e-06
2017_611_457	Borgou	Adm_cur	3e-06	0.699205	0.300788	3e-06
2017_612_458	Borgou	BO_cur	3e-06	0.816846	0.183147	3e-06
2017_613_459	Borgou	Adm_cur	3e-06	0.827041	0.157067	0.015889
2017_614_460	Borgou	BO_cur	3e-06	0.818148	0.181845	3e-06
2017_615_461	Borgou	Adm_cur	3e-06	0.479531	0.520462	3e-06
2017_616_462	Borgou	BO_cur	3e-06	0.829056	0.170937	3e-06
2017_617_463	Borgou	Adm_cur	3e-06	0.789596	0.210398	3e-06
2017_618_464	Borgou	Adm_cur	3e-06	0.665831	0.334162	3e-06
2019-316	Dahomey	DAH_cur	0.99999	3e-06	3e-06	3e-06
2019-317	Dahomey	DAH_cur	0.99999	3e-06	3e-06	3e-06
2019-318	Dahomey	DAH_cur	0.738476	0.261517	4e-06	4e-06
2019-319	Dahomey	DAH_cur	0.99999	3e-06	3e-06	3e-06
2019-323	Dahomey	DAH_cur	0.99999	3e-06	3e-06	3e-06
2019-324	Dahomey	DAH_cur	0.99999	3e-06	3e-06	3e-06
2019-325	Dahomey	DAH_cur	0.99999	3e-06	3e-06	3e-06
2019-326	Dahomey	DAH_cur	0.878034	0.121959	3e-06	3e-06
2019-327	Dahomey	DAH_cur	0.620644	0.202162	0.17719	3e-06
2019-328	Dahomey	DAH_cur	0.794113	0.057316	0.148568	3e-06
2019-329	Dahomey	DAH_cur	0.99999	3e-06	3e-06	3e-06
2019-330	Dahomey	DAH_cur	0.99999	3e-06	3e-06	3e-06
2019-331	Dahomey	DAH_cur	0.99999	3e-06	3e-06	3e-06
2019-332	Dahomey	DAH_cur	0.99999	3e-06	3e-06	3e-06
2019-333	Dahomey	DAH_cur	0.99999	3e-06	3e-06	3e-06
2019-334	Dahomey	DAH_cur	0.99999	3e-06	3e-06	3e-06
2019-335	Dahomey	DAH_cur	0.99999	3e-06	3e-06	3e-06
2019-336	Dahomey	DAH_cur	0.99999	3e-06	3e-06	3e-06
2019-337	Dahomey	DAH_cur	0.948813	3e-06	3e-06	0.05118
2019-338	Dahomey	DAH_cur	0.99999	3e-06	3e-06	3e-06
2019-339	Dahomey	DAH_cur	0.99999	3e-06	3e-06	3e-06
2019-340	Dahomey	DAH_cur	0.99999	3e-06	3e-06	3e-06
2019-342	Dahomey	DAH_cur	0.99999	3e-06	3e-06	3e-06
2019-344	Dahomey	DAH_cur	0.99999	3e-06	3e-06	3e-06
2019-345	Dahomey	DAH_cur	0.99999	3e-06	3e-06	3e-06
2019-347	Dahomey	DAH_cur	0.99999	3e-06	3e-06	3e-06
2019-348	Dahomey	DAH_cur	0.99999	3e-06	3e-06	3e-06
2019-349	Dahomey	DAH_cur	0.99999	3e-06	3e-06	3e-06
2019-350	Dahomey	DAH_cur	0.99999	3e-06	3e-06	3e-06
2019-351	Dahomey	DAH_cur	0.99999	3e-06	3e-06	3e-06

## Sheet: Figure S2 A-B ; Table S4 A-B
								Table S4 (A). Cluster assignments for unsupervised k-means clustering in the Beninese cattle
								Breeds	Clusters
									1	2	3	4	5	6	7
								Adm_cur	0	90	0	0	0	8	0
								BO_cur	0	0	0	0	0	135	0
								BO_hist	0	0	0	0	0	0	45
								DAH_cur	0	0	0	30	0	0	0
								LA_cur	0	0	108	0	0	0	0
								LA_hist	44	0	0	0	0	0	0
								LA_out	0	5	20	0	0	0	0
								SO_cur	0	0	0	0	57	0	0
								SO_hist	0	0	0	0	44	0	0
Figure S2 (A). Bayesian information criterion (BIC) for unsupervised k-means clustering in the Beninese cattle
								Table S4 (B). Cluster assignments for unsupervised k-means clustering in the Beninese cattle with additional African and European taurine breeds, African and Asian indicine breeds and African crossbreeds
								Breeds	Clusters
									1	2	3	4	5	6	7	8
								Adm_cur	0	0	0	0	0	98	0	0
								ANG	0	0	0	0	62	0	0	0
								BAO	0	28	0	0	0	0	0	0
								BO_cur	0	0	0	0	0	135	0	0
								BO_hist	0	0	0	0	0	45	0	0
								BRM	0	0	0	0	0	0	25	0
								CHA	0	0	0	0	0	0	0	20
								DAH	30	0	0	0	0	0	0	0
								GIR	0	0	0	0	0	0	24	0
								HOL	0	0	0	0	0	0	0	30
								KUR	0	0	0	0	0	30	0	0
								LA_cur	0	0	108	0	0	0	0	0
								LA_hist	0	0	44	0	0	0	0	0
								LA_out	0	2	21	0	0	2	0	0
								ND3	0	25	0	0	0	0	0	0
Figure S2 (B). Bayesian information criterion (BIC) for unsupervised k-means clustering in the Beninese cattle with additional African and European taurine breeds, African and Asian indicine breeds and African crossbreeds								NEL	0	0	0	0	0	0	24	0
								ONG	0	0	0	0	0	5	15	0
								SAL	0	0	0	0	0	0	0	22
								SFU	0	0	0	0	0	43	0	0
								SHO	0	0	0	35	0	0	0	0
								SO_cur	0	57	0	0	0	0	0	0
								SO_hist	0	44	0	0	0	0	0	0
								ZBO	0	0	0	0	0	23	0	0

## Sheet: Table S5
Table S5. Significant SNP detected for selection signatures in the Beninese cattle populations
SNP	CHR	POSITION	XPEHH_LA_cur_LA_hist	LOGPVALUE_RIGHT	p_adjust
LA_cur
BTB-01777620	1	137603033	4.18492	4.84577	0.0285486
BTA-122684-no-rs	1	137738847	4.58286	5.63954	0.00828974
ARS-BFGL-NGS-103518	1	137785890	4.58286	5.63954	0.00828974
Hapmap61033-rs29022501	4	21023255	4.82753	6.16041	0.00465979
Hapmap43981-BTA-98707	7	52224828	5.08505	6.73575	0.00199277
ARS-BFGL-NGS-27730	12	36952382	4.40633	5.27928	0.0155473
Hapmap39333-BTA-42858	18	26784519	4.35761	5.18214	0.0164529
Hapmap42792-BTA-107917	18	47573322	4.22293	4.91875	0.0271395
ARS-BFGL-NGS-73872	18	47752151	5.32076	7.28677	0.000840469
ARS-BFGL-NGS-119482	18	47775056	5.32641	7.30027	0.000840469
BTB-00804666	21	15700687	4.70557	5.89765	0.0068632
ARS-BFGL-NGS-54451	21	15741521	4.82045	6.14499	0.00465979
Hapmap31201-BTA-162197	21	15790782	4.61514	5.70683	0.00828974
BTB-01869567	21	15829851	4.15623	4.79109	0.0292388
Hapmap30598-BTA-161495	21	15848057	4.17472	4.82629	0.0285486
Hapmap43878-BTA-53506	21	15890380	4.02489	4.54515	0.0488004
ARS-BFGL-NGS-27610	24	12195639	4.36963	5.20601	0.0164529
BTA-11034-no-rs	28	5092017	4.21456	4.90263	0.0271395
ARS-BFGL-NGS-101604	28	5143700	4.45601	5.37935	0.0135823
SO_cur
ARS-BFGL-NGS-30149	2	105095095	4.64915	5.7782	0.00492873
Hapmap48092-BTA-82679	3	77881083	4.40964	5.2859	0.00990768
BTB-01770968	6	4168463	4.27702	5.02361	0.0133962
BTB-01280976	6	4238358	4.38877	5.24415	0.0103015
BTB-01281052	6	4263275	5.62014	8.02044	7.75926e-05
BTB-01281130	6	4300143	6.75386	11.1428	2.3418e-07
ARS-BFGL-NGS-119579	6	4329918	6.21554	9.59221	4.15993e-06
ARS-BFGL-NGS-77840	6	4355800	4.91446	6.35151	0.00181021
Hapmap49758-BTA-78793	7	36595480	3.92596	4.36459	0.0439117
ARS-BFGL-NGS-97125	7	37486362	4.49185	5.45217	0.00717845
ARS-BFGL-NGS-17959	7	37554192	4.10152	4.68777	0.0247281
BTB-01401013	7	45275260	4.14949	4.7783	0.0208476
BTA-88698-no-rs	7	45350646	4.20676	4.88764	0.0175579
BTB-01400946	7	45402272	3.88269	4.2869	0.0494246
Hapmap47127-BTA-88691	7	45423102	4.15109	4.78133	0.0208476
ARS-BFGL-NGS-94758	7	45479479	3.89636	4.31136	0.048134
ARS-BFGL-NGS-75801	8	47301461	4.34273	5.15266	0.0109004
ARS-BFGL-NGS-63664	8	47336493	4.60723	5.6903	0.00553152
Hapmap49335-BTA-83363	9	4123134	5.20958	7.02396	0.000513111
Hapmap32419-BTA-83359	9	4134508	4.69583	5.87692	0.00431923
Hapmap44492-BTA-88469	9	4209209	4.03824	4.56981	0.0284695
ARS-BFGL-NGS-60054	10	46513368	5.80777	8.49957	3.43271e-05
ARS-BFGL-NGS-107921	10	46540291	4.5209	5.51161	0.00667757
BTA-98744-no-rs	10	67857752	4.08672	4.66004	0.0254172
ARS-BFGL-NGS-17069	13	46556011	4.31924	5.10632	0.0115765
BTB-00555233	14	18510376	4.53033	5.53099	0.00667757
ARS-BFGL-NGS-86599	18	14315190	3.87383	4.27108	0.0497934
BTA-52339-no-rs	21	41500733	5.11522	6.80496	0.000728222
ARS-BFGL-NGS-117336	21	41526477	4.05947	4.6092	0.0275881
Hapmap60475-rs29022896	23	7251160	4.80681	6.11533	0.00277171
BTA-57090-no-rs	23	7272716	5.30985	7.26077	0.000356931
ARS-BFGL-NGS-84256	23	7287056	4.52249	5.51487	0.00667757
ARS-BFGL-NGS-18676	23	11647219	4.03649	4.56658	0.0284695
ARS-BFGL-NGS-68466	23	11708957	4.35212	5.17125	0.0109004
ARS-BFGL-NGS-107882	23	11785830	4.36316	5.19315	0.0109004
BO_cur
Hapmap50702-BTA-47830	2	62735947	3.91604	4.3467	0.029048
Hapmap40999-BTA-47831	2	62782743	4.36747	5.20172	0.0110905
BTA-02913-rs29010456	2	63081005	4.03912	4.57144	0.02304
ARS-BFGL-NGS-83221	2	70356177	3.70167	3.97024	0.0473089
Hapmap50975-BTA-47969	2	70390905	3.67806	3.92994	0.0496471
Hapmap31404-BTA-134082	2	70428030	3.69704	3.96232	0.0473089
Hapmap35220-BES9_Contig365_495	2	70532188	4.34964	5.16634	0.0110905
ARS-BFGL-NGS-26766	2	70660937	3.72781	4.01514	0.0436903
ARS-BFGL-NGS-35948	2	70796676	4.5196	5.50894	0.00839857
Hapmap40749-BTA-47991	2	70820863	4.72142	5.93144	0.00497191
Hapmap32375-BTA-158518	2	70844821	4.59402	5.66275	0.00642963
ARS-BFGL-NGS-12123	2	70874054	4.71159	5.91045	0.00497191
ARS-BFGL-NGS-108220	2	120555056	3.80156	4.1433	0.036855
BTB-00141486	3	86209873	4.44285	5.35274	0.0102576
ARS-BFGL-NGS-101320	3	86232139	3.97261	4.44922	0.0258117
ARS-BFGL-NGS-113869	3	86267431	4.31378	5.09559	0.0119401
ARS-BFGL-NGS-91400	3	99891494	3.80414	4.14783	0.036855
BTB-01852630	3	99961162	4.07363	4.63558	0.0215696
ARS-BFGL-NGS-3757	3	100156027	4.6241	5.72558	0.00611985
BTB-01461865	3	100186790	3.87926	4.28078	0.0309874
ARS-BFGL-NGS-109837	3	100298827	4.31241	5.09289	0.0119401
BTB-01461921	3	100334011	4.03837	4.57006	0.02304
BTB-01551546	3	100380834	3.82481	4.18418	0.0348992
BTA-120086-no-rs	3	101294795	3.9813	4.46508	0.0258117
BTB-00152595	3	101358484	3.94999	4.40807	0.0269917
BTA-69065-no-rs	3	101410870	4.35345	5.17389	0.0110905
ARS-BFGL-NGS-31154	3	101441152	4.7679	6.03115	0.00497191
ARS-BFGL-NGS-25027	3	101529996	3.88356	4.28846	0.0309874
Hapmap43224-BTA-28273	3	101853976	4.03025	4.55504	0.0232388
Hapmap48560-BTA-101652	5	54691624	4.05329	4.59772	0.0228194
BTA-88188-no-rs	5	54870507	4.19815	4.87112	0.0182388
BTA-54940-no-rs	5	54940848	3.87318	4.26993	0.0312034
BTA-54938-no-rs	5	54987996	4.89161	6.30097	0.00406717
Hapmap41576-BTA-54925	5	55052039	5.19277	6.98466	0.00337024
ARS-BFGL-NGS-92026	5	55080930	4.93852	6.40496	0.00406717
ARS-BFGL-NGS-115403	5	55263686	4.36885	5.20445	0.0110905
Hapmap26409-BTA-143127	5	55477778	4.7986	6.09751	0.00497191
ARS-BFGL-NGS-14970	5	55539646	3.78426	4.11305	0.0379956
ARS-BFGL-NGS-100634	5	57012003	3.96491	4.4352	0.0259639
ARS-BFGL-NGS-27090	5	110751512	3.84729	4.22391	0.0329621
ARS-BFGL-NGS-30168	5	110798072	3.90231	4.32204	0.0298045
ARS-BFGL-NGS-104808	5	111116492	4.37774	5.22215	0.0110905
ARS-BFGL-NGS-4809	5	111171107	4.42919	5.32519	0.0102576
ARS-BFGL-NGS-3924	5	111198351	4.12753	4.73674	0.019882
ARS-BFGL-NGS-43376	5	111275347	4.073	4.63441	0.0215696
ARS-BFGL-NGS-37823	5	111344131	3.84703	4.22346	0.0329621
ARS-BFGL-NGS-112482	5	111369269	3.91322	4.34164	0.029048
ARS-BFGL-NGS-4899	5	112729492	3.73819	4.03303	0.0436903
ARS-BFGL-NGS-7380	5	112970228	4.15272	4.78444	0.019882
ARS-BFGL-NGS-113238	5	113227245	4.1331	4.74726	0.019882
ARS-BFGL-NGS-43084	5	113282246	4.13872	4.75789	0.019882
Hapmap57999-rs29023146	6	71615943	3.7275	4.01461	0.0436903
ARS-BFGL-NGS-41092	7	48680543	3.97155	4.44729	0.0258117
Hapmap51324-BTA-84103	9	69270585	4.2197	4.91253	0.0173009
ARS-BFGL-NGS-113983	14	31982951	3.99875	4.49705	0.0253878
BTA-100038-no-rs	16	39363055	3.68301	3.93836	0.049334
BTB-00640216	16	39509462	3.72975	4.01847	0.0436903
BTB-00058501	16	46712441	4.14962	4.77855	0.019882
Hapmap7498-BTA-51373	16	46749989	3.99759	4.49492	0.0253878
ARS-BFGL-NGS-104029	16	46773225	4.90286	6.32581	0.00406717
BTB-00644303	16	46834856	4.68859	5.86156	0.00497191
ARS-BFGL-NGS-115895	16	46895164	4.09984	4.68463	0.0210158
Hapmap23608-BTA-39066	16	46932908	4.46893	5.40554	0.00983639
ARS-BFGL-NGS-107812	16	47199376	3.79243	4.12733	0.0373324
ARS-BFGL-NGS-43304	16	47239304	3.73061	4.01996	0.0436903
ARS-BFGL-NGS-38103	19	44961144	3.85204	4.23233	0.0329621
Hapmap51144-BTA-11140	22	43350541	3.94546	4.39985	0.0269917
Hapmap29492-BTA-54505	22	43370918	4.11516	4.71343	0.0203019
ARS-BFGL-NGS-119923	22	50639539	3.79947	4.13965	0.036855
ARS-BFGL-NGS-119268	22	50669330	4.09084	4.66775	0.0211864
Hapmap24832-BTA-138805	26	22144981	3.82779	4.18943	0.0348992
Hapmap48414-BTA-62657	27	5465061	3.73164	4.02174	0.0436903
ARS-BFGL-NGS-59327	27	33872186	4.18674	4.84925	0.0184133
BTA-62762-no-rs	27	33998932	3.89249	4.30443	0.030452
ARS-BFGL-NGS-109019	27	34030826	3.98303	4.46825	0.0258117
ARS-BFGL-NGS-105349	27	34061853	3.93821	4.38673	0.0272518
ARS-BFGL-NGS-39846	27	34136336	3.69974	3.96694	0.0473089
Adm_cur
ARS-BFGL-NGS-101368	1	43864691	3.94634	4.40146	0.0258163
ARS-BFGL-NGS-115565	1	106001464	5.19907	6.99937	0.000325799
Hapmap59917-rs29012418	2	24478230	3.86459	4.25462	0.0306798
ARS-BFGL-NGS-108220	2	120555056	3.83668	4.20512	0.0338103
ARS-BFGL-NGS-3757	3	100156027	4.9174	6.35803	0.000951043
BTB-01461865	3	100186790	4.34429	5.15576	0.00688733
ARS-BFGL-NGS-109837	3	100298827	4.83561	6.17804	0.0012701
BTB-01461921	3	100334011	4.93944	6.407	0.000910324
BTB-01551546	3	100380834	4.62241	5.72203	0.00268267
Hapmap51790-BTA-103080	3	100475089	4.36795	5.20268	0.00688733
UA-IFASA-7459	3	100718088	4.32327	5.11426	0.00714497
Hapmap57408-rs29021851	3	101054051	4.25553	4.9818	0.00942365
Hapmap48439-BTA-68959	3	101130049	3.97932	4.46147	0.0234215
BTB-00148969	3	101270449	4.47016	5.40804	0.00508654
BTA-120086-no-rs	3	101294795	5.16427	6.91833	0.000356946
BTB-00152595	3	101358484	5.10966	6.79219	0.000437476
BTA-69065-no-rs	3	101410870	5.59501	7.95742	5.98076e-05
ARS-BFGL-NGS-31154	3	101441152	6.1207	9.33177	4.30333e-06
ARS-BFGL-NGS-25027	3	101529996	4.94928	6.42894	0.000910324
ARS-BFGL-NGS-8915	3	101575825	4.68417	5.85218	0.00228622
ARS-BFGL-NGS-104136	3	101763878	4.24193	4.95545	0.00974265
BTA-28274-no-rs	3	101832733	4.81311	6.12901	0.0013429
Hapmap43224-BTA-28273	3	101853976	5.26198	7.14717	0.000257578
ARS-BFGL-NGS-105245	3	101923791	3.99094	4.48273	0.0227768
ARS-BFGL-NGS-102829	3	102227071	4.00312	4.50506	0.0225973
Hapmap51484-BTA-69114	3	102266290	4.0346	4.56309	0.0216997
Hapmap51522-BTA-93536	4	20329251	4.63557	5.74964	0.00263182
ARS-BFGL-NGS-110874	4	20372464	4.34769	5.16249	0.00688733
ARS-BFGL-NGS-25363	4	20477053	3.71055	3.98547	0.0487538
BTB-00224778	4	20500429	3.75761	4.06665	0.0429303
BTA-72096-no-rs	4	20530946	4.40592	5.27846	0.00611932
ARS-USMARC-Parent-AY842475-rs29002127	4	20652215	3.91164	4.33879	0.0267971
Hapmap48560-BTA-101652	5	54691624	3.96221	4.43028	0.0246515
BTA-88188-no-rs	5	54870507	4.66913	5.82034	0.00234295
BTA-54940-no-rs	5	54940848	4.43494	5.33678	0.00554852
BTA-54938-no-rs	5	54987996	5.81466	8.51743	1.97662e-05
Hapmap41576-BTA-54925	5	55052039	6.70031	10.983	3.38318e-07
ARS-BFGL-NGS-92026	5	55080930	6.12865	9.35346	4.30333e-06
ARS-BFGL-NGS-115403	5	55263686	5.39775	7.47183	0.000137215
Hapmap26409-BTA-143127	5	55477778	6.10037	9.27646	4.30333e-06
ARS-BFGL-NGS-14970	5	55539646	4.76435	6.02349	0.00162209
Hapmap44616-BTA-73618	5	56081838	3.88598	4.29277	0.0285841
Hapmap30258-BTA-143119	5	56329964	3.90834	4.33287	0.0267971
BTA-122999-no-rs	5	56866264	4.34765	5.1624	0.00688733
ARS-BFGL-NGS-100634	5	57012003	5.45594	7.61338	0.0001132
Hapmap46721-BTA-73566	5	57100256	3.77951	4.10476	0.0399379
Hapmap34521-BES10_Contig695_990	5	57146239	3.77951	4.10476	0.0399379
Hapmap34864-BES11_Contig325_836	5	57233497	3.90583	4.32836	0.0267971
ARS-BFGL-NGS-44271	5	57282611	3.78602	4.11611	0.0399379
Hapmap60668-rs29018280	5	57356420	3.92969	4.37132	0.0267971
ARS-BFGL-NGS-29546	5	72903141	3.91133	4.33823	0.0267971
BTB-01721163	8	42919893	4.08543	4.65762	0.0178914
Hapmap40627-BTA-100509	8	43541859	3.7229	4.00668	0.0471121
Hapmap51324-BTA-84103	9	69270585	3.99601	4.49201	0.0227768
ARS-BFGL-NGS-30584	9	82403099	4.13261	4.74634	0.0149595
Hapmap43221-BTA-27481	12	2299252	3.75347	4.05948	0.0429837
Hapmap38591-BTA-32800	13	45859677	4.83722	6.18156	0.0012701
ARS-BFGL-NGS-27628	13	45894920	3.91461	4.34414	0.0267971
ARS-BFGL-NGS-101531	13	45936412	3.72649	4.01285	0.0471121
ARS-BFGL-NGS-115345	13	46483918	4.34787	5.16284	0.00688733
ARS-BFGL-NGS-17069	13	46556011	4.17398	4.82489	0.0128129
ARS-BFGL-NGS-76076	13	46580039	4.00764	4.51336	0.0225973
ARS-BFGL-NGS-113983	14	31982951	3.91908	4.35219	0.0267971
ARS-BFGL-NGS-119923	22	50639539	4.00785	4.51376	0.0225973
ARS-BFGL-NGS-119268	22	50669330	4.33085	5.12921	0.00710617
ARS-BFGL-NGS-108494	23	51389639	4.46874	5.40517	0.00508654
Hapmap25065-BTA-147272	23	51428256	4.00722	4.5126	0.0225973
ARS-BFGL-NGS-28818	28	7096677	4.46173	5.39093	0.00508654
BTA-92661-no-rs	28	7147216	3.78822	4.11996	0.0399379

## Sheet: Table S6
Table S6. Extensive characterization (genes, previous reports) of the candidate regions harbouring positive recent selection signatures in the Beninese cattle populations
Breed	BTA	Region (MB)		Number of significant SNP	XPEHH		Genes included in the region	Previous report of selection
		Start	End		Mean	Max
LA_cur
	21	15.5	16	8	3.77	4.82	SV2B	North African cattle (Ben-Jemaa et al., 2020)
	18	47.5	48	7	3.89	5.33	ZNF345; ZFP30; WDR87
	1	137.5	138	5	3.79	4.58	-
SO_cur
	6	4	4.5	7	3.65	6.75	QRFPR; NDNF	Brahman (Koufariotis et al., 2018); cnv Nguni cattle (Wang et al., 2015)
	7	45	45.5	8	3.63	4.21	FSTL4	beef cattle (Zhao et al., 2015)
	9	4	4.5	5	3.21	5.21
	23	7	7.5	3	3.06	5.31	DSB; BOLA-DYA; BOLA-DYB; BOLA-DOB; TAP2; TAP2; PSMB8; TAP1; PSMB9; H2B; BOLA-DMB; BOLA-DMA; BRD2; BOLA-DOA; COL11A2; RXRB; SLC39A7; RGL2; HSD17B8; RING1; VPS52; RPS18; B3GALT4; WDR46; PFDN6; TAPBP; ZBTB22; DAXX	Angus(Goszczynski et al., 2018; Rodriguez-Valera et al., 2018)
	23	11.5	12	5	3.35	4.36	MDGA1, ZFAND3	Gir Brangus cattle (Goszczynski et al., 2018; Maiorano et al., 2018)
BO_cur
	2	70	71	13	3.72	4.72	EN1; MARCO; C1QL2	Italina Reggiana, Brahman cattle(Hudson et al., 2014; Bertolini et al., 2020)
	3	86	86.5	6	2.52	4.44	HOOK1
	3	100	100.5	7	4.24	5.02	MAST2; IPP; TMEM69; GPBP1L1; CCDC17	Beef cattle (Zhao et al., 2015), Adaptation for stress in sheep(Mwacharo et al., 2017)
	3	101	101.5	14	3.48	4.77	UROD; HECTD3; EIF2B3; PTCH2; BTBD19; TCTEX1D4; PLK3; BEST4; RPS8; KIF2C; ARMH1; TMEM53	West African cattle, East and South African cattle crossbreeds (Gautier et al., 2009; Bahbahani et al., 2015; Zwane et al., 2019)
	5	54.5	55.5	10	4.28	5.19	LRIG3	Charollais and Canchim (Xu et al., 2015; Urbinati et al., 2016; Naval-Sánchez et al., 2020)
	5	111	111.5	3	2.06	3.61	ENTHD1; GRAP2; FAM83F	Nguni cattle, European beef cattle(Bomba et al., 2015; Wang et al., 2015)
	16	46.5	47	14	3.42	4.9	DNAJC11; THAP3; PHF13; KLHL21; ZBTB48; TAS1R1; NOL9; PLEKHG5; TNFRSF25; ESPN; HES2	East African Zebu, German DSN1 (Taye et al., 2018; Naderi et al., 2020)
	27	33.5	34.5	6	3.07	4.19	PLEKHA2; HTRA4; TM2D2; ADAM9; ADAM32	Holstein (Moshaii et al., 2017)
Adm_cur
	3	100	100.5	7	4.24	5.02	MAST2; IPP; TMEM69; GPBP1L1; CCDC17	Beef cattle (Zhao et al., 2015), Adaptation for stress in sheep(Mwacharo et al., 2017)
	3	101	102	10	3.63	4.73	UROD; HECTD3; EIF2B3; PTCH2; BTBD19; PLK3; RPS8; TCTEX1D4; BEST4; KIF2C; ARMH1; TMEM53; RNF220; ERI3; DMAP1; KLF17	West African cattle, East and South African cattle crossbreeds (Gautier et al., 2009; Bahbahani et al., 2015; Zwane et al., 2019)
	4	20	21	10	3.11	4.84	TMEM106B. SCIN. ARL4A	Holstein, German DSN1(Larkin et al., 2012; Naderi et al., 2020)
	5	54.5	55.5	16	4.62	6.4	LRIG3	Charollais , Canchim, Chinese cattle (Urbinati et al., 2016; Xu et al., 2018; Naval-Sánchez et al., 2020)
	5	57	57.5	11	3.82	5.2	IL23A; PAN2; CNPY2; CS; COQ10A; ANKRD52; SLC39A5; NABP2; RNF41; SMARCC2; MYL6; MYL6B; ESYT1; ZC3H10; PA2G4; ERBB3; RPS26; IKZF4; SUOX; RAB5B; CDK2; PMEL; DGKA; PYM1; MMP19; DNAJC14; ORMDL2; SARNP	East African Shorthorn Zebu (Bahbahani et al., 2015)
	13	45.5	46	8	3.68	5.32	-
References
Bahbahani H, Clifford H, Wragg D, Mbole-Kariuki MN, van Tassell C, Sonstegard T, Woolhouse M and Hanotte O 2015. Signatures of positive selection in East African Shorthorn Zebu: A genome-wide single nucleotide polymorphism analysis. Scientific Reports 5, 11729. doi:10.1038/srep11729.
Ben-Jemaa S, Mastrangelo S, Lee S-H, Lee JH and Boussaha M 2020. Genome-wide scan for selection signatures reveals novel insights into the adaptive capacity in local North African cattle. Scientific Reports 10, 19466. doi:10.1038/s41598-020-76576-3.
Bertolini F, Schiavo G, Bovo S, Sardina MT, Mastrangelo S, Dall'Olio S, Portolano B and Fontanesi L 2020. Comparative selection signature analyses identify genomic footprints in Reggiana cattle, the traditional breed of the Parmigiano-Reggiano cheese production system. Animal : an international journal of animal bioscience 14, 921–932. doi:10.1017/S1751731119003318.
Bomba L, Nicolazzi EL, Milanesi M, Negrini R, Mancini G, Biscarini F, Stella A, Valentini A and Ajmone-Marsan P 2015. Relative extended haplotype homozygosity signals across breeds reveal dairy and beef specific signatures of selection. Genetics, selection, evolution : GSE 47, 25. doi:10.1186/s12711-015-0113-9.
Gautier M, Flori L, Riebler A, Jaffrézic F, Laloé D, Gut I, Moazami-Goudarzi K and Foulley J-L 2009. A whole genome Bayesian scan for adaptive genetic divergence in West African cattle. BMC genomics 10, 550. doi:10.1186/1471-2164-10-550.
Goszczynski DE, Corbi-Botto CM, Durand HM, Rogberg-Muñoz A, Munilla S, Peral-Garcia P, Cantet RJC and Giovambattista G 2018. Evidence of positive selection towards Zebuine haplotypes in the BoLA region of Brangus cattle. Animal : an international journal of animal bioscience 12, 215–223. doi:10.1017/S1751731117001380.
Hudson NJ, Porto-Neto LR, Kijas J, McWilliam S, Taft RJ and Reverter A 2014. Information compression exploits patterns of genome composition to discriminate populations and highlight regions of evolutionary interest. BMC bioinformatics 15, 66. doi:10.1186/1471-2105-15-66.
Koufariotis L, Hayes BJ, Kelly M, Burns BM, Lyons R, Stothard P, Chamberlain AJ and Moore S 2018. Sequencing the mosaic genome of Brahman cattle identifies historic and recent introgression including polled. Scientific Reports 8, 17761. doi:10.1038/s41598-018-35698-5.
Larkin DM, Daetwyler HD, Hernandez AG, Wright CL, Hetrick LA, Boucek L, Bachman SL, Band MR, Akraiko TV, Cohen-Zinder M, Thimmapuram J, Macleod IM, Harkins TT, McCague JE, Goddard ME, Hayes BJ and Lewin HA 2012. Whole-genome resequencing of two elite sires for the detection of haplotypes under selection in dairy cattle. Proceedings of the National Academy of Sciences of the United States of Ameri…
Maiorano AM, Lourenco DL, Tsuruta S, Ospina AMT, Stafuzza NB, Masuda Y, Filho AEV, Cyrillo JNDSG, Curi RA and Silva JAdV, II 2018. Assessing genetic architecture and signatures of selection of dual purpose Gir cattle populations using genomic information. PloS one 13, e0200694. doi:10.1371/journal.pone.0200694.
Moshaii BA, Rahimi-Mianji G and Nejati-Javaremi A 2017. Genomic scan for selection signatures associated with mastitis in German Holstein cattle. Iranian Journal of Animal Science 48, 453–461.
Mwacharo JM, Kim E-S, Elbeltagy AR, Aboul-Naga AM, Rischkowsky BA and Rothschild MF 2017. Genomic footprints of dryland stress adaptation in Egyptian fat-tail sheep and their divergence from East African and western Asia cohorts. Scientific Reports 7, 17647. doi:10.1038/s41598-017-17775-3.
Naderi S, Moradi MH, Farhadian M, Yin T, Jaeger M, Scheper C, Korkuc P, Brockmann GA, König S and May K 2020. Assessing selection signatures within and between selected lines of dual-purpose black and white and German Holstein cattle. Animal genetics 51, 391–408. doi:10.1111/age.12925.
Naval-Sánchez M, Porto-Neto LR, Cardoso DF, Hayes BJ, Daetwyler HD, Kijas J and Reverter A 2020. Selection signatures in tropical cattle are enriched for promoter and coding regions and reveal missense mutations in the damage response gene HELB. Genetics, selection, evolution : GSE 52, 27. doi:10.1186/s12711-020-00546-6.
Rodriguez-Valera Y, Renand G, Naves M, Fonseca-Jiménez Y, Moreno-Probance TI, Ramos-Onsins S, Rocha D and Ramayo-Caldas Y 2018. Genetic diversity and selection signatures of the beef 'Charolais de Cuba' breed. Scientific Reports 8, 11005. doi:10.1038/s41598-018-29453-z.
Taye M, Lee W, Caetano-Anolles K, Dessie T, Cho S, Jong Oh S, Lee H-K and Kim H 2018. Exploring the genomes of East African Indicine cattle breeds reveals signature of selection for tropical environmental adaptation traits. Cogent Food & Agriculture 4, 1552552.
Urbinati I, Stafuzza NB, Oliveira MT, Chud TCS, Higa RH, Regitano LCdA, Alencar MM de, Buzanskas ME and Munari DP 2016. Selection signatures in Canchim beef cattle. Journal of animal science and biotechnology 7, 29. doi:10.1186/s40104-016-0089-5.
Wang MD, Dzama K, Hefer CA and Muchadeyi FC 2015. Genomic population structure and prevalence of copy number variations in South African Nguni cattle. BMC genomics 16, 894. doi:10.1186/s12864-015-2122-z.
Zhao F, McParland S, Kearney F, Du L and Berry DP 2015. Detection of selection signatures in dairy and beef cattle using high-density genomic information. Genetics, selection, evolution : GSE 47, 49. doi:10.1186/s12711-015-0127-3.
